# Supplementary material for: Integrated Stochastic Model of DNA Damage Repair by Non-homologous End Joining and p53/p21- Mediated Early Senescence Signalling
Source: PLoS Comput Biol. 2015 May 28;11(5):e1004246. doi: 10.1371/journal.pcbi.1004246 (PMC4447392; doi:10.1371/journal.pcbi.1004246)
Supplement: S1 Model — (BNGL) [file pcbi.1004246.s011.bngl]

# combined model, p53 (Carole) and NHEJ

# parameters
begin parameters

kp53mRNAsyn        0.06         # Rate of p53 mRNA Synthesis
kp53mRNAdeg        0.006        # Rate of p53 mRNA Degradation
kp53syn            0.36	        # Rate of p53 Synthesis
kp53deg            4.95e-5      # Rate of p53 Degradation
kp53degMDM2dep     0.0495	    # Rate of p53 Degradation-MDM2 Dependant
kp53phos           0.36         # Rate of p53 Phosphorylation
kp53dphos          30           # Rate of p53 Dephosphorylation
kMDM2mRNAsyn       0.006        # Rate of MDM2 mRNA Synthesis
kMDM2mRNAdeg       0.006        # Rate of MDM2 mRNA Degradation
kMDM2syn           0.0297       # Rate of MDM2 Synthesis
kMDM2deg           0.02598      # Rate of MDM2 Degradation
kMDM2pdeg          0.024        # Rate of Phosphorylated MDM2 Degradation
kMDM2phos          120          # Rate of MDM2 Phosphorylation
kMDM2dphos         30           # Rate of p53 Dephosphorylation
kp53MDM2bind       0.0693       # Rate of p53 MDM2 Binding
kp53MDM2dis        0.0000693    # Rate of p53 MDM2 Dissociation
kp21mRNAsyn        0.0000036    # Rate of p21 mRNA Synthesis (p53)
kp21mRNAsynp       0.00036      # Rate of p21 mRNA Synthesis (Phosphorylated p53)
kp21mRNAdeg        0.00144      # Rate of p21 mRNA Degradation
kp21synstep1       0.024        # Rate of p21 Synthesis Step 1
kp21synstep2       0.0024       # Rate of p21 Synthesis Step 2
kp21synstep3       0.0024       # Rate of p21 Synthesis Step 3
kp21deg            0.0114       # Rate of p21 Degradation
kGADD45act         0.00024      # Rate of GADD45 Activation/Production
kGADD45deg         0.0006       # Rate of GADD45 Degradation
kp38phos           0.48         # Rate of p38 Phosphorylation
kp38dphos          6            # Rate of p38 Dephosphorylation
kROSgen            1.5       	# Rate of ROS Generation by p38

kIR             80

kROS			50     			# Constant rate of ROS production
kdROS			5		  		# ROS degradation rate
kdam1			0.000006		# Rate of simple damage production by ROS
kdam2			0.000006		# Rate of complex damage production by ROS
kdku1			0.5				# Rate of Ku dissociation from a simple break
kdku2			0.5				# Rate of Ku dissociation from a complex break
kdku3			5				# Rate of oxidised Ku dissociation from a simple break
kdku4			5				# Rate of oxidised Ku dissociation from a complex break
kdnapk1			0.033 			# Rate of DNAPK simple break complex formation
kdnapk2			0.0017			# Rate of DNAPK complex break complex formation
kddnapk1		0.02 			# Rate of DNAPK simple break complex dissociation
kddnapk2		0.02			# Rate of DNAPK complex break complex dissociation
kdnapkphos1 	0.28	     	# Rate pd DNAPK phosphorylation in a DNAPK complex of a simple break
kdnapkphos2 	0.28	 		# Rate pd DNAPK phosphorylation in a DNAPK complex of a complex break
kliIV1			0.00071			# Rate of LigaseIV binding to a simple break complex
kliIV2			0.00046			# Rate of LigaseIV binding to a complex break complex
kdliIV1			0.0001			# Rate of LigaseIV dissociation from a simple break complex
kdliIV2			0.0001			# Rate of LigaseIV dissociation from a complex break complex
kfixIV1			0.0285         	# Rate of DNA repair by LigaseIV of a simple break
kfixIV2			0.0285		    # Rate of DNA repair by LigaseIV of a complex break
kPARP1			0.000077		# Rate of PARP binding to simple break
kPARP2			0.000065		# Rate of PARP binding to complex break
kdPARP1			0.02			# Rate of PARP dissociation from a simple break
kdPARP2			0.02			# Rate of PARP dissociation from a complex break
kliIII1			0.0015			# Rate of LigaseIII binding to a simple break
kliIII2			0.00024			# Rate of LigaseIII binding to a complex break
kdliIII1		0.0001			# Rate of LigaseIII dissociation from a simple break
kdliIII2		0.0001			# Rate of LigaseIII dissociation from a complex break
kfixIII1		0.0006			# Rate of DNA accurate repair by LigaseIII for a simple break
kfixIII2		0.0006			# Rate of DNA accurate repair by LigaseIII for a complex break
kfixIII3		0.0009			# Rate of DNA inaccurate repair by LigaseIII for a simple break
kfixIII4		0.0009			# Rate of dna inaccurate repair by LigaseIII for a complex break
kATMact         0.0012          # Rate of ATM Activation
kATMinact       0.03            # Rate of ATM Inactivation                      
kh2axp1			0.1 		    # Phosphorylation of h2ax via ATM
kh2axp2			0.5				# Phosphorylation of h2ax via DNA-PKcs
kh2axu			0.01			# Dephosphorylation of h2ax
kh2axfoc 		0.5				# Creation of damage foci
kfocback 		0.03 			# Resolution of damage foci
kh2axfull		0.1				# Creation of complete damage foci
kfocfin         0.03            # Resolution of complete damage foci

kox				0.000025 	    # Rate of oxidisation of Ku
kred			0.002			# Rate of reduction of Ku
ksen            100             # Activation of senescent state

end parameters


# molecules
begin molecule types

Time()
T()
P()
E()
IR()
D()
p53_mRNA()
p53(Site1~u~p)
MDM2(Site1~u~p)
MDM2_mRNA()
p21_mRNA()
p21(step~1~2~3)
p38(Site1~u~p)
GADD45()
Sink()

ATM(state~0~1~2~3~4~5~6~7~8~9~10~11~12~13~14~15~16~17~18~19~20~21~22~23~24~25~26~27~28~29~30~31~32~33~34~35~36~37~38~39~40~41~42~43~44~45~46~47~48~49~50,h2ax)

DNA1(site~ok~sdsb~cdsb,h2ax~u~p~foc)
DNA2(site~ok~sdsb~cdsb,h2ax~u~p~foc)
DNA3(site~ok~sdsb~cdsb,h2ax~u~p~foc)
DNA4(site~ok~sdsb~cdsb,h2ax~u~p~foc)
DNA5(site~ok~sdsb~cdsb,h2ax~u~p~foc)
DNA6(site~ok~sdsb~cdsb,h2ax~u~p~foc)
DNA7(site~ok~sdsb~cdsb,h2ax~u~p~foc)
DNA8(site~ok~sdsb~cdsb,h2ax~u~p~foc)
DNA9(site~ok~sdsb~cdsb,h2ax~u~p~foc)
DNA10(site~ok~sdsb~cdsb,h2ax~u~p~foc)
DNA11(site~ok~sdsb~cdsb,h2ax~u~p~foc)
DNA12(site~ok~sdsb~cdsb,h2ax~u~p~foc)
DNA13(site~ok~sdsb~cdsb,h2ax~u~p~foc)
DNA14(site~ok~sdsb~cdsb,h2ax~u~p~foc)
DNA15(site~ok~sdsb~cdsb,h2ax~u~p~foc)
DNA16(site~ok~sdsb~cdsb,h2ax~u~p~foc)
DNA17(site~ok~sdsb~cdsb,h2ax~u~p~foc)
DNA18(site~ok~sdsb~cdsb,h2ax~u~p~foc)
DNA19(site~ok~sdsb~cdsb,h2ax~u~p~foc)
DNA20(site~ok~sdsb~cdsb,h2ax~u~p~foc)
DNA21(site~ok~sdsb~cdsb,h2ax~u~p~foc)
DNA22(site~ok~sdsb~cdsb,h2ax~u~p~foc)
DNA23(site~ok~sdsb~cdsb,h2ax~u~p~foc)
DNA24(site~ok~sdsb~cdsb,h2ax~u~p~foc)
DNA25(site~ok~sdsb~cdsb,h2ax~u~p~foc)
DNA26(site~ok~sdsb~cdsb,h2ax~u~p~foc)
DNA27(site~ok~sdsb~cdsb,h2ax~u~p~foc)
DNA28(site~ok~sdsb~cdsb,h2ax~u~p~foc)
DNA29(site~ok~sdsb~cdsb,h2ax~u~p~foc)
DNA30(site~ok~sdsb~cdsb,h2ax~u~p~foc)
DNA31(site~ok~sdsb~cdsb,h2ax~u~p~foc)
DNA32(site~ok~sdsb~cdsb,h2ax~u~p~foc)
DNA33(site~ok~sdsb~cdsb,h2ax~u~p~foc)
DNA34(site~ok~sdsb~cdsb,h2ax~u~p~foc)
DNA35(site~ok~sdsb~cdsb,h2ax~u~p~foc)
DNA36(site~ok~sdsb~cdsb,h2ax~u~p~foc)
DNA37(site~ok~sdsb~cdsb,h2ax~u~p~foc)
DNA38(site~ok~sdsb~cdsb,h2ax~u~p~foc)
DNA39(site~ok~sdsb~cdsb,h2ax~u~p~foc)
DNA40(site~ok~sdsb~cdsb,h2ax~u~p~foc)
DNA41(site~ok~sdsb~cdsb,h2ax~u~p~foc)
DNA42(site~ok~sdsb~cdsb,h2ax~u~p~foc)
DNA43(site~ok~sdsb~cdsb,h2ax~u~p~foc)
DNA44(site~ok~sdsb~cdsb,h2ax~u~p~foc)
DNA45(site~ok~sdsb~cdsb,h2ax~u~p~foc)
DNA46(site~ok~sdsb~cdsb,h2ax~u~p~foc)
DNA47(site~ok~sdsb~cdsb,h2ax~u~p~foc)
DNA48(site~ok~sdsb~cdsb,h2ax~u~p~foc)
DNA49(site~ok~sdsb~cdsb,h2ax~u~p~foc)
DNA50(site~ok~sdsb~cdsb,h2ax~u~p~foc)
ROS()
Ku(dna,cs,cys~red~ox)
DNAPKcs(ku,liIV,psite~u~p)
LiIII(PARP)
LiIV(cs)
PARP(dna,liIII)
I()

Sen(int~1~10~PLUS~MINUS,State~normal~sen)

end molecule types

# species
begin species

Time() 0
P() 1
T() 1
E() 1
IR() 0
D() 10
p53_mRNA() 10
p53(Site1~u) 5
MDM2_mRNA() 10
MDM2(Site1~u) 5
p53(Site1!1~u).MDM2(Site1!1~u) 95
p21_mRNA() 1
p21(step~1) 0
p38(Site1~u) 100
$Sink() 0

ATM(state~0,h2ax) 200

DNA1(site~ok,h2ax~u) 1
DNA2(site~ok,h2ax~u) 1
DNA3(site~ok,h2ax~u) 1
DNA4(site~ok,h2ax~u) 1
DNA5(site~ok,h2ax~u) 1
DNA6(site~ok,h2ax~u) 1
DNA7(site~ok,h2ax~u) 1
DNA8(site~ok,h2ax~u) 1
DNA9(site~ok,h2ax~u) 1
DNA10(site~ok,h2ax~u) 1
DNA11(site~ok,h2ax~u) 1
DNA12(site~ok,h2ax~u) 1
DNA13(site~ok,h2ax~u) 1
DNA14(site~ok,h2ax~u) 1
DNA15(site~ok,h2ax~u) 1
DNA16(site~ok,h2ax~u) 1
DNA17(site~ok,h2ax~u) 1
DNA18(site~ok,h2ax~u) 1
DNA19(site~ok,h2ax~u) 1
DNA20(site~ok,h2ax~u) 1
DNA21(site~ok,h2ax~u) 1
DNA22(site~ok,h2ax~u) 1
DNA23(site~ok,h2ax~u) 1
DNA24(site~ok,h2ax~u) 1
DNA25(site~ok,h2ax~u) 1
DNA26(site~ok,h2ax~u) 1
DNA27(site~ok,h2ax~u) 1
DNA28(site~ok,h2ax~u) 1
DNA29(site~ok,h2ax~u) 1
DNA30(site~ok,h2ax~u) 1
DNA31(site~ok,h2ax~u) 1
DNA32(site~ok,h2ax~u) 1
DNA33(site~ok,h2ax~u) 1
DNA34(site~ok,h2ax~u) 1
DNA35(site~ok,h2ax~u) 1
DNA36(site~ok,h2ax~u) 1
DNA37(site~ok,h2ax~u) 1
DNA38(site~ok,h2ax~u) 1
DNA39(site~ok,h2ax~u) 1
DNA40(site~ok,h2ax~u) 1
DNA41(site~ok,h2ax~u) 1
DNA42(site~ok,h2ax~u) 1
DNA43(site~ok,h2ax~u) 1
DNA44(site~ok,h2ax~u) 1
DNA45(site~ok,h2ax~u) 1
DNA46(site~ok,h2ax~u) 1
DNA47(site~ok,h2ax~u) 1
DNA48(site~ok,h2ax~u) 1
DNA49(site~ok,h2ax~u) 1
DNA50(site~ok,h2ax~u) 1
ROS() 0
Ku(dna,cs,cys~red) 450
Ku(dna,cs,cys~ox) 50 
DNAPKcs(ku,liIV,psite~u) 250
LiIII(PARP) 300
LiIV(cs) 300
PARP(dna,liIII) 500
I() 1

Sen(int~1,State~normal) 1


end species

# observables
begin observables

Molecules   Time     Time()
Molecules   p53      		p53()
Molecules   p53_Bound  		p53(Site1!1~u).MDM2(Site1!1~u)
Molecules   p53_Phos   		p53(Site1~p)
Molecules   p53_Unphos		p53(Site1~u)
Molecules   p21    			p21(step~3)
Molecules   p38p    		p38(Site1~p)
Molecules 	p38u			p38(Site1~u)
Molecules   ROS      		ROS()
Molecules   p53_mRNA		p53_mRNA()
Molecules   MDM2_Phos		MDM2(Site1~p)
Molecules   MDM2_Unphos		MDM2(Site1~u)
Molecules   MDM2_mRNA		MDM2_mRNA()
Molecules   p21_mRNA		p21_mRNA()
Molecules   GADD45			GADD45()


Molecules   ATM0		ATM(state~0)
Molecules   ATM1		ATM(state~1)
Molecules   ATM2		ATM(state~2)
Molecules   ATM3		ATM(state~3)
Molecules   ATM4		ATM(state~4)
Molecules   ATM5		ATM(state~5)
Molecules   ATM6		ATM(state~6)
Molecules   ATM7		ATM(state~7)
Molecules   ATM8		ATM(state~8)
Molecules   ATM9		ATM(state~9)
Molecules   ATM10		ATM(state~10)
Molecules   ATM11		ATM(state~11)
Molecules   ATM12		ATM(state~12)
Molecules   ATM13		ATM(state~13)
Molecules   ATM14		ATM(state~14)
Molecules   ATM15		ATM(state~15)
Molecules   ATM16		ATM(state~16)
Molecules   ATM17		ATM(state~17)
Molecules   ATM18		ATM(state~18)
Molecules   ATM19		ATM(state~19)
Molecules   ATM20		ATM(state~20)
Molecules   ATM21		ATM(state~21)
Molecules   ATM22		ATM(state~22)
Molecules   ATM23		ATM(state~23)
Molecules   ATM24		ATM(state~24)
Molecules   ATM25		ATM(state~25)
Molecules   ATM26		ATM(state~26)
Molecules   ATM27		ATM(state~27)
Molecules   ATM28		ATM(state~28)
Molecules   ATM29		ATM(state~29)
Molecules   ATM30		ATM(state~30)
Molecules   ATM31		ATM(state~31)
Molecules   ATM32		ATM(state~32)
Molecules   ATM33		ATM(state~33)
Molecules   ATM34		ATM(state~34)
Molecules   ATM35		ATM(state~35)
Molecules   ATM36		ATM(state~36)
Molecules   ATM37		ATM(state~37)
Molecules   ATM38		ATM(state~38)
Molecules   ATM39		ATM(state~39)
Molecules   ATM40		ATM(state~40)
Molecules   ATM41		ATM(state~41)
Molecules   ATM42		ATM(state~42)
Molecules   ATM43		ATM(state~43)
Molecules   ATM44		ATM(state~44)
Molecules   ATM45		ATM(state~45)
Molecules   ATM46		ATM(state~46)
Molecules   ATM47		ATM(state~47)
Molecules   ATM48		ATM(state~48)
Molecules   ATM49		ATM(state~49)
Molecules   ATM50		ATM(state~50)


Molecules 	Damage_Foci_1		            DNA1(site!?~?,h2ax~foc)
Molecules 	Complete_Damage_Foci_1		    DNA1(h2ax!1~foc).ATM(state~1,h2ax!1)
Molecules 	Damage_Foci_2		            DNA2(site!?~?,h2ax~foc)
Molecules 	Complete_Damage_Foci_2		    DNA2(h2ax!1~foc).ATM(state~2,h2ax!1)
Molecules 	Damage_Foci_3		            DNA3(site!?~?,h2ax~foc)
Molecules 	Complete_Damage_Foci_3		    DNA3(h2ax!1~foc).ATM(state~3,h2ax!1)
Molecules 	Damage_Foci_4		            DNA4(site!?~?,h2ax~foc)
Molecules 	Complete_Damage_Foci_4		    DNA4(h2ax!1~foc).ATM(state~4,h2ax!1)
Molecules 	Damage_Foci_5		            DNA5(site!?~?,h2ax~foc)
Molecules 	Complete_Damage_Foci_5		    DNA5(h2ax!1~foc).ATM(state~5,h2ax!1)
Molecules 	Damage_Foci_6		            DNA6(site!?~?,h2ax~foc)
Molecules 	Complete_Damage_Foci_6		    DNA6(h2ax!1~foc).ATM(state~6,h2ax!1)
Molecules 	Damage_Foci_7		            DNA7(site!?~?,h2ax~foc)
Molecules 	Complete_Damage_Foci_7		    DNA7(h2ax!1~foc).ATM(state~7,h2ax!1)
Molecules 	Damage_Foci_8		            DNA8(site!?~?,h2ax~foc)
Molecules 	Complete_Damage_Foci_8		    DNA8(h2ax!1~foc).ATM(state~8,h2ax!1)
Molecules 	Damage_Foci_9		            DNA9(site!?~?,h2ax~foc)
Molecules 	Complete_Damage_Foci_9		    DNA9(h2ax!1~foc).ATM(state~9,h2ax!1)
Molecules 	Damage_Foci_10		            DNA10(site!?~?,h2ax~foc)
Molecules 	Complete_Damage_Foci_10		    DNA10(h2ax!1~foc).ATM(state~10,h2ax!1)
Molecules 	Damage_Foci_11		            DNA11(site!?~?,h2ax~foc)
Molecules 	Complete_Damage_Foci_11		    DNA11(h2ax!1~foc).ATM(state~11,h2ax!1)
Molecules 	Damage_Foci_12		            DNA12(site!?~?,h2ax~foc)
Molecules 	Complete_Damage_Foci_12		    DNA12(h2ax!1~foc).ATM(state~12,h2ax!1)
Molecules 	Damage_Foci_13		            DNA13(site!?~?,h2ax~foc)
Molecules 	Complete_Damage_Foci_13		    DNA13(h2ax!1~foc).ATM(state~13,h2ax!1)
Molecules 	Damage_Foci_14		            DNA14(site!?~?,h2ax~foc)
Molecules 	Complete_Damage_Foci_14		    DNA14(h2ax!1~foc).ATM(state~14,h2ax!1)
Molecules 	Damage_Foci_15		            DNA15(site!?~?,h2ax~foc)
Molecules 	Complete_Damage_Foci_15		    DNA15(h2ax!1~foc).ATM(state~15,h2ax!1)
Molecules 	Damage_Foci_16		            DNA16(site!?~?,h2ax~foc)
Molecules 	Complete_Damage_Foci_16		    DNA16(h2ax!1~foc).ATM(state~16,h2ax!1)
Molecules 	Damage_Foci_17		            DNA17(site!?~?,h2ax~foc)
Molecules 	Complete_Damage_Foci_17		    DNA17(h2ax!1~foc).ATM(state~17,h2ax!1)
Molecules 	Damage_Foci_18		            DNA18(site!?~?,h2ax~foc)
Molecules 	Complete_Damage_Foci_18		    DNA18(h2ax!1~foc).ATM(state~18,h2ax!1)
Molecules 	Damage_Foci_19		            DNA19(site!?~?,h2ax~foc)
Molecules 	Complete_Damage_Foci_19		    DNA19(h2ax!1~foc).ATM(state~19,h2ax!1)
Molecules 	Damage_Foci_20		            DNA20(site!?~?,h2ax~foc)
Molecules 	Complete_Damage_Foci_20		    DNA20(h2ax!1~foc).ATM(state~20,h2ax!1)
Molecules 	Damage_Foci_21		            DNA21(site!?~?,h2ax~foc)
Molecules 	Complete_Damage_Foci_21		    DNA21(h2ax!1~foc).ATM(state~21,h2ax!1)
Molecules 	Damage_Foci_22		            DNA22(site!?~?,h2ax~foc)
Molecules 	Complete_Damage_Foci_22		    DNA22(h2ax!1~foc).ATM(state~22,h2ax!1)
Molecules 	Damage_Foci_23		            DNA23(site!?~?,h2ax~foc)
Molecules 	Complete_Damage_Foci_23		    DNA23(h2ax!1~foc).ATM(state~23,h2ax!1)
Molecules 	Damage_Foci_24		            DNA24(site!?~?,h2ax~foc)
Molecules 	Complete_Damage_Foci_24		    DNA24(h2ax!1~foc).ATM(state~24,h2ax!1)
Molecules 	Damage_Foci_25		            DNA25(site!?~?,h2ax~foc)
Molecules 	Complete_Damage_Foci_25		    DNA25(h2ax!1~foc).ATM(state~25,h2ax!1)
Molecules 	Damage_Foci_26		            DNA26(site!?~?,h2ax~foc)
Molecules 	Complete_Damage_Foci_26		    DNA26(h2ax!1~foc).ATM(state~26,h2ax!1)
Molecules 	Damage_Foci_27		            DNA27(site!?~?,h2ax~foc)
Molecules 	Complete_Damage_Foci_27		    DNA27(h2ax!1~foc).ATM(state~27,h2ax!1)
Molecules 	Damage_Foci_28		            DNA28(site!?~?,h2ax~foc)
Molecules 	Complete_Damage_Foci_28		    DNA28(h2ax!1~foc).ATM(state~28,h2ax!1)
Molecules 	Damage_Foci_29		            DNA29(site!?~?,h2ax~foc)
Molecules 	Complete_Damage_Foci_29		    DNA29(h2ax!1~foc).ATM(state~29,h2ax!1)
Molecules 	Damage_Foci_30		            DNA30(site!?~?,h2ax~foc)
Molecules 	Complete_Damage_Foci_30		    DNA30(h2ax!1~foc).ATM(state~30,h2ax!1)
Molecules 	Damage_Foci_31		            DNA31(site!?~?,h2ax~foc)
Molecules 	Complete_Damage_Foci_31		    DNA31(h2ax!1~foc).ATM(state~31,h2ax!1)
Molecules 	Damage_Foci_32		            DNA32(site!?~?,h2ax~foc)
Molecules 	Complete_Damage_Foci_32		    DNA32(h2ax!1~foc).ATM(state~32,h2ax!1)
Molecules 	Damage_Foci_33		            DNA33(site!?~?,h2ax~foc)
Molecules 	Complete_Damage_Foci_33		    DNA33(h2ax!1~foc).ATM(state~33,h2ax!1)
Molecules 	Damage_Foci_34		            DNA34(site!?~?,h2ax~foc)
Molecules 	Complete_Damage_Foci_34		    DNA34(h2ax!1~foc).ATM(state~34,h2ax!1)
Molecules 	Damage_Foci_35		            DNA35(site!?~?,h2ax~foc)
Molecules 	Complete_Damage_Foci_35		    DNA35(h2ax!1~foc).ATM(state~35,h2ax!1)
Molecules 	Damage_Foci_36		            DNA36(site!?~?,h2ax~foc)
Molecules 	Complete_Damage_Foci_36		    DNA36(h2ax!1~foc).ATM(state~36,h2ax!1)
Molecules 	Damage_Foci_37		            DNA37(site!?~?,h2ax~foc)
Molecules 	Complete_Damage_Foci_37		    DNA37(h2ax!1~foc).ATM(state~37,h2ax!1)
Molecules 	Damage_Foci_38		            DNA38(site!?~?,h2ax~foc)
Molecules 	Complete_Damage_Foci_38		    DNA38(h2ax!1~foc).ATM(state~38,h2ax!1)
Molecules 	Damage_Foci_39		            DNA39(site!?~?,h2ax~foc)
Molecules 	Complete_Damage_Foci_39		    DNA39(h2ax!1~foc).ATM(state~39,h2ax!1)
Molecules 	Damage_Foci_40		            DNA40(site!?~?,h2ax~foc)
Molecules 	Complete_Damage_Foci_40		    DNA40(h2ax!1~foc).ATM(state~40,h2ax!1)
Molecules 	Damage_Foci_41		            DNA41(site!?~?,h2ax~foc)
Molecules 	Complete_Damage_Foci_41		    DNA41(h2ax!1~foc).ATM(state~41,h2ax!1)
Molecules 	Damage_Foci_42		            DNA42(site!?~?,h2ax~foc)
Molecules 	Complete_Damage_Foci_42		    DNA42(h2ax!1~foc).ATM(state~42,h2ax!1)
Molecules 	Damage_Foci_43		            DNA43(site!?~?,h2ax~foc)
Molecules 	Complete_Damage_Foci_43		    DNA43(h2ax!1~foc).ATM(state~43,h2ax!1)
Molecules 	Damage_Foci_44		            DNA44(site!?~?,h2ax~foc)
Molecules 	Complete_Damage_Foci_44		    DNA44(h2ax!1~foc).ATM(state~44,h2ax!1)
Molecules 	Damage_Foci_45		            DNA45(site!?~?,h2ax~foc)
Molecules 	Complete_Damage_Foci_45		    DNA45(h2ax!1~foc).ATM(state~45,h2ax!1)
Molecules 	Damage_Foci_46		            DNA46(site!?~?,h2ax~foc)
Molecules 	Complete_Damage_Foci_46		    DNA46(h2ax!1~foc).ATM(state~46,h2ax!1)
Molecules 	Damage_Foci_47		            DNA47(site!?~?,h2ax~foc)
Molecules 	Complete_Damage_Foci_47		    DNA47(h2ax!1~foc).ATM(state~47,h2ax!1)
Molecules 	Damage_Foci_48		            DNA48(site!?~?,h2ax~foc)
Molecules 	Complete_Damage_Foci_48		    DNA48(h2ax!1~foc).ATM(state~48,h2ax!1)
Molecules 	Damage_Foci_49		            DNA49(site!?~?,h2ax~foc)
Molecules 	Complete_Damage_Foci_49		    DNA49(h2ax!1~foc).ATM(state~49,h2ax!1)
Molecules 	Damage_Foci_50		            DNA50(site!?~?,h2ax~foc)
Molecules 	Complete_Damage_Foci_50		    DNA50(h2ax!1~foc).ATM(state~50,h2ax!1)

Molecules	Ku			Ku(dna,cs,cys~?)
Molecules   PARP 		PARP(dna,liIII)
Molecules	Ku_Red		Ku(dna,cs,cys~red)
Molecules	Ku_Ox		Ku(dna,cs,cys~ox)
Molecules	DNA_PKcs	DNAPKcs(ku,liIV,psite~u)
Molecules	LiIII		LiIII(PARP)
Molecules	LiIV		LiIV(cs)

Molecules   Senescent_Counter         		Sen(int~?,State~sen)
Molecules   Sen_Min				         	Sen(int~1,State~?)
Molecules	Sink							Sink()


end observables

# functions
begin functions

kku1() = if(Senescent_Counter>0,0.000000034,0.00034)
kku2() = if(Senescent_Counter>0,0.000000021,0.00021)
kplus() = if(p21>15,0.04,0)
kminus() = if(p21<=15&&Sen_Min<1,0.5,0)
kKuDown() = if(Senescent_Counter==1,0.01,0)
kKustop() = if(Ku<=250,0,1)
kParpDown() = if(Senescent_Counter==1,0.01,0)
kParpstop() = if(PARP<=5,0,1)
#Irrad()= if(Time<180&&Time>174,2000,0)
#IRoff()= if(Time>=180,1000,0)
#Timeoff()= if(Time>=200,0,1)
kDelete()= if(Sink<=5,0,10000)


end functions

# reaction rules
begin reaction rules

# Time
#T()-> T() + Time() Timeoff()

# Irradiation Event
#E() -> E() + IR() Irrad()

# Irradiation Off
#IR() -> Sink() IRoff()

#Empty the Sink
D() + Sink() -> D() kDelete() DeleteMolecules

# p53 mRNA Synthesis
P() -> p53_mRNA() + P() kp53mRNAsyn

# p53 mRNA degredation
p53_mRNA() -> Sink() kp53mRNAdeg

# p53 Synthesis
p53_mRNA() -> p53_mRNA() + p53(Site1~u) kp53syn

# p53 Degradation
p53(Site1~u) -> Sink() kp53deg
p53(Site1~p) -> Sink() kp53deg
p53(Site1!1~u).MDM2(Site1!1~u) -> MDM2(Site1~u) kp53degMDM2dep DeleteMolecules

# p53 Phosporylation
p53(Site1~u) + ATM(state~1,h2ax!?) -> p53(Site1~p) + ATM(state~1,h2ax!?) kp53phos
p53(Site1~u) + ATM(state~2,h2ax!?) -> p53(Site1~p) + ATM(state~2,h2ax!?) kp53phos
p53(Site1~u) + ATM(state~3,h2ax!?) -> p53(Site1~p) + ATM(state~3,h2ax!?) kp53phos
p53(Site1~u) + ATM(state~4,h2ax!?) -> p53(Site1~p) + ATM(state~4,h2ax!?) kp53phos
p53(Site1~u) + ATM(state~5,h2ax!?) -> p53(Site1~p) + ATM(state~5,h2ax!?) kp53phos
p53(Site1~u) + ATM(state~6,h2ax!?) -> p53(Site1~p) + ATM(state~6,h2ax!?) kp53phos
p53(Site1~u) + ATM(state~7,h2ax!?) -> p53(Site1~p) + ATM(state~7,h2ax!?) kp53phos
p53(Site1~u) + ATM(state~8,h2ax!?) -> p53(Site1~p) + ATM(state~8,h2ax!?) kp53phos
p53(Site1~u) + ATM(state~9,h2ax!?) -> p53(Site1~p) + ATM(state~9,h2ax!?) kp53phos
p53(Site1~u) + ATM(state~10,h2ax!?) -> p53(Site1~p) + ATM(state~10,h2ax!?) kp53phos
p53(Site1~u) + ATM(state~11,h2ax!?) -> p53(Site1~p) + ATM(state~11,h2ax!?) kp53phos
p53(Site1~u) + ATM(state~12,h2ax!?) -> p53(Site1~p) + ATM(state~12,h2ax!?) kp53phos
p53(Site1~u) + ATM(state~13,h2ax!?) -> p53(Site1~p) + ATM(state~13,h2ax!?) kp53phos
p53(Site1~u) + ATM(state~14,h2ax!?) -> p53(Site1~p) + ATM(state~14,h2ax!?) kp53phos
p53(Site1~u) + ATM(state~15,h2ax!?) -> p53(Site1~p) + ATM(state~15,h2ax!?) kp53phos
p53(Site1~u) + ATM(state~16,h2ax!?) -> p53(Site1~p) + ATM(state~16,h2ax!?) kp53phos
p53(Site1~u) + ATM(state~17,h2ax!?) -> p53(Site1~p) + ATM(state~17,h2ax!?) kp53phos
p53(Site1~u) + ATM(state~18,h2ax!?) -> p53(Site1~p) + ATM(state~18,h2ax!?) kp53phos
p53(Site1~u) + ATM(state~19,h2ax!?) -> p53(Site1~p) + ATM(state~19,h2ax!?) kp53phos
p53(Site1~u) + ATM(state~20,h2ax!?) -> p53(Site1~p) + ATM(state~20,h2ax!?) kp53phos
p53(Site1~u) + ATM(state~21,h2ax!?) -> p53(Site1~p) + ATM(state~21,h2ax!?) kp53phos
p53(Site1~u) + ATM(state~22,h2ax!?) -> p53(Site1~p) + ATM(state~22,h2ax!?) kp53phos
p53(Site1~u) + ATM(state~23,h2ax!?) -> p53(Site1~p) + ATM(state~23,h2ax!?) kp53phos
p53(Site1~u) + ATM(state~24,h2ax!?) -> p53(Site1~p) + ATM(state~24,h2ax!?) kp53phos
p53(Site1~u) + ATM(state~25,h2ax!?) -> p53(Site1~p) + ATM(state~25,h2ax!?) kp53phos
p53(Site1~u) + ATM(state~26,h2ax!?) -> p53(Site1~p) + ATM(state~26,h2ax!?) kp53phos
p53(Site1~u) + ATM(state~27,h2ax!?) -> p53(Site1~p) + ATM(state~27,h2ax!?) kp53phos
p53(Site1~u) + ATM(state~28,h2ax!?) -> p53(Site1~p) + ATM(state~28,h2ax!?) kp53phos
p53(Site1~u) + ATM(state~29,h2ax!?) -> p53(Site1~p) + ATM(state~29,h2ax!?) kp53phos
p53(Site1~u) + ATM(state~30,h2ax!?) -> p53(Site1~p) + ATM(state~30,h2ax!?) kp53phos
p53(Site1~u) + ATM(state~31,h2ax!?) -> p53(Site1~p) + ATM(state~31,h2ax!?) kp53phos
p53(Site1~u) + ATM(state~32,h2ax!?) -> p53(Site1~p) + ATM(state~32,h2ax!?) kp53phos
p53(Site1~u) + ATM(state~33,h2ax!?) -> p53(Site1~p) + ATM(state~33,h2ax!?) kp53phos
p53(Site1~u) + ATM(state~34,h2ax!?) -> p53(Site1~p) + ATM(state~34,h2ax!?) kp53phos
p53(Site1~u) + ATM(state~35,h2ax!?) -> p53(Site1~p) + ATM(state~35,h2ax!?) kp53phos
p53(Site1~u) + ATM(state~36,h2ax!?) -> p53(Site1~p) + ATM(state~36,h2ax!?) kp53phos
p53(Site1~u) + ATM(state~37,h2ax!?) -> p53(Site1~p) + ATM(state~37,h2ax!?) kp53phos
p53(Site1~u) + ATM(state~38,h2ax!?) -> p53(Site1~p) + ATM(state~38,h2ax!?) kp53phos
p53(Site1~u) + ATM(state~39,h2ax!?) -> p53(Site1~p) + ATM(state~39,h2ax!?) kp53phos
p53(Site1~u) + ATM(state~40,h2ax!?) -> p53(Site1~p) + ATM(state~40,h2ax!?) kp53phos
p53(Site1~u) + ATM(state~41,h2ax!?) -> p53(Site1~p) + ATM(state~41,h2ax!?) kp53phos
p53(Site1~u) + ATM(state~42,h2ax!?) -> p53(Site1~p) + ATM(state~42,h2ax!?) kp53phos
p53(Site1~u) + ATM(state~43,h2ax!?) -> p53(Site1~p) + ATM(state~43,h2ax!?) kp53phos
p53(Site1~u) + ATM(state~44,h2ax!?) -> p53(Site1~p) + ATM(state~44,h2ax!?) kp53phos
p53(Site1~u) + ATM(state~45,h2ax!?) -> p53(Site1~p) + ATM(state~45,h2ax!?) kp53phos
p53(Site1~u) + ATM(state~46,h2ax!?) -> p53(Site1~p) + ATM(state~46,h2ax!?) kp53phos
p53(Site1~u) + ATM(state~47,h2ax!?) -> p53(Site1~p) + ATM(state~47,h2ax!?) kp53phos
p53(Site1~u) + ATM(state~48,h2ax!?) -> p53(Site1~p) + ATM(state~48,h2ax!?) kp53phos
p53(Site1~u) + ATM(state~49,h2ax!?) -> p53(Site1~p) + ATM(state~49,h2ax!?) kp53phos
p53(Site1~u) + ATM(state~50,h2ax!?) -> p53(Site1~p) + ATM(state~50,h2ax!?) kp53phos

# p53 Dehosporylation
p53(Site1~p) -> p53(Site1~u)  kp53dphos

# MDM2 mRNA Synthesis

p53(Site1~u) -> MDM2_mRNA() + p53(Site1~u) kMDM2mRNAsyn
p53(Site1~p) -> MDM2_mRNA() + p53(Site1~p) kMDM2mRNAsyn

# MDM2 mRNA degredation
MDM2_mRNA() -> Sink() kMDM2mRNAdeg

# MDM2 Synthesis
MDM2_mRNA() -> MDM2_mRNA() + MDM2(Site1~u) kMDM2syn

# MDM2 Degradation
MDM2(Site1~u) -> Sink() kMDM2deg
MDM2(Site1~p) -> Sink() kMDM2pdeg

# MDM2 Phosporylation
MDM2(Site1~u) + ATM(state~1,h2ax!?) -> MDM2(Site1~p) + ATM(state~1,h2ax!?) kMDM2phos
MDM2(Site1~u) + ATM(state~2,h2ax!?) -> MDM2(Site1~p) + ATM(state~2,h2ax!?) kMDM2phos
MDM2(Site1~u) + ATM(state~3,h2ax!?) -> MDM2(Site1~p) + ATM(state~3,h2ax!?) kMDM2phos
MDM2(Site1~u) + ATM(state~4,h2ax!?) -> MDM2(Site1~p) + ATM(state~4,h2ax!?) kMDM2phos
MDM2(Site1~u) + ATM(state~5,h2ax!?) -> MDM2(Site1~p) + ATM(state~5,h2ax!?) kMDM2phos
MDM2(Site1~u) + ATM(state~6,h2ax!?) -> MDM2(Site1~p) + ATM(state~6,h2ax!?) kMDM2phos
MDM2(Site1~u) + ATM(state~7,h2ax!?) -> MDM2(Site1~p) + ATM(state~7,h2ax!?) kMDM2phos
MDM2(Site1~u) + ATM(state~8,h2ax!?) -> MDM2(Site1~p) + ATM(state~8,h2ax!?) kMDM2phos
MDM2(Site1~u) + ATM(state~9,h2ax!?) -> MDM2(Site1~p) + ATM(state~9,h2ax!?) kMDM2phos
MDM2(Site1~u) + ATM(state~10,h2ax!?) -> MDM2(Site1~p) + ATM(state~10,h2ax!?) kMDM2phos
MDM2(Site1~u) + ATM(state~11,h2ax!?) -> MDM2(Site1~p) + ATM(state~11,h2ax!?) kMDM2phos
MDM2(Site1~u) + ATM(state~12,h2ax!?) -> MDM2(Site1~p) + ATM(state~12,h2ax!?) kMDM2phos
MDM2(Site1~u) + ATM(state~13,h2ax!?) -> MDM2(Site1~p) + ATM(state~13,h2ax!?) kMDM2phos
MDM2(Site1~u) + ATM(state~14,h2ax!?) -> MDM2(Site1~p) + ATM(state~14,h2ax!?) kMDM2phos
MDM2(Site1~u) + ATM(state~15,h2ax!?) -> MDM2(Site1~p) + ATM(state~15,h2ax!?) kMDM2phos
MDM2(Site1~u) + ATM(state~16,h2ax!?) -> MDM2(Site1~p) + ATM(state~16,h2ax!?) kMDM2phos
MDM2(Site1~u) + ATM(state~17,h2ax!?) -> MDM2(Site1~p) + ATM(state~17,h2ax!?) kMDM2phos
MDM2(Site1~u) + ATM(state~18,h2ax!?) -> MDM2(Site1~p) + ATM(state~18,h2ax!?) kMDM2phos
MDM2(Site1~u) + ATM(state~19,h2ax!?) -> MDM2(Site1~p) + ATM(state~19,h2ax!?) kMDM2phos
MDM2(Site1~u) + ATM(state~20,h2ax!?) -> MDM2(Site1~p) + ATM(state~20,h2ax!?) kMDM2phos
MDM2(Site1~u) + ATM(state~21,h2ax!?) -> MDM2(Site1~p) + ATM(state~21,h2ax!?) kMDM2phos
MDM2(Site1~u) + ATM(state~22,h2ax!?) -> MDM2(Site1~p) + ATM(state~22,h2ax!?) kMDM2phos
MDM2(Site1~u) + ATM(state~23,h2ax!?) -> MDM2(Site1~p) + ATM(state~23,h2ax!?) kMDM2phos
MDM2(Site1~u) + ATM(state~24,h2ax!?) -> MDM2(Site1~p) + ATM(state~24,h2ax!?) kMDM2phos
MDM2(Site1~u) + ATM(state~25,h2ax!?) -> MDM2(Site1~p) + ATM(state~25,h2ax!?) kMDM2phos
MDM2(Site1~u) + ATM(state~26,h2ax!?) -> MDM2(Site1~p) + ATM(state~26,h2ax!?) kMDM2phos
MDM2(Site1~u) + ATM(state~27,h2ax!?) -> MDM2(Site1~p) + ATM(state~27,h2ax!?) kMDM2phos
MDM2(Site1~u) + ATM(state~28,h2ax!?) -> MDM2(Site1~p) + ATM(state~28,h2ax!?) kMDM2phos
MDM2(Site1~u) + ATM(state~29,h2ax!?) -> MDM2(Site1~p) + ATM(state~29,h2ax!?) kMDM2phos
MDM2(Site1~u) + ATM(state~30,h2ax!?) -> MDM2(Site1~p) + ATM(state~30,h2ax!?) kMDM2phos
MDM2(Site1~u) + ATM(state~31,h2ax!?) -> MDM2(Site1~p) + ATM(state~31,h2ax!?) kMDM2phos
MDM2(Site1~u) + ATM(state~32,h2ax!?) -> MDM2(Site1~p) + ATM(state~32,h2ax!?) kMDM2phos
MDM2(Site1~u) + ATM(state~33,h2ax!?) -> MDM2(Site1~p) + ATM(state~33,h2ax!?) kMDM2phos
MDM2(Site1~u) + ATM(state~34,h2ax!?) -> MDM2(Site1~p) + ATM(state~34,h2ax!?) kMDM2phos
MDM2(Site1~u) + ATM(state~35,h2ax!?) -> MDM2(Site1~p) + ATM(state~35,h2ax!?) kMDM2phos
MDM2(Site1~u) + ATM(state~36,h2ax!?) -> MDM2(Site1~p) + ATM(state~36,h2ax!?) kMDM2phos
MDM2(Site1~u) + ATM(state~37,h2ax!?) -> MDM2(Site1~p) + ATM(state~37,h2ax!?) kMDM2phos
MDM2(Site1~u) + ATM(state~38,h2ax!?) -> MDM2(Site1~p) + ATM(state~38,h2ax!?) kMDM2phos
MDM2(Site1~u) + ATM(state~39,h2ax!?) -> MDM2(Site1~p) + ATM(state~39,h2ax!?) kMDM2phos
MDM2(Site1~u) + ATM(state~40,h2ax!?) -> MDM2(Site1~p) + ATM(state~40,h2ax!?) kMDM2phos
MDM2(Site1~u) + ATM(state~41,h2ax!?) -> MDM2(Site1~p) + ATM(state~41,h2ax!?) kMDM2phos
MDM2(Site1~u) + ATM(state~42,h2ax!?) -> MDM2(Site1~p) + ATM(state~42,h2ax!?) kMDM2phos
MDM2(Site1~u) + ATM(state~43,h2ax!?) -> MDM2(Site1~p) + ATM(state~43,h2ax!?) kMDM2phos
MDM2(Site1~u) + ATM(state~44,h2ax!?) -> MDM2(Site1~p) + ATM(state~44,h2ax!?) kMDM2phos
MDM2(Site1~u) + ATM(state~45,h2ax!?) -> MDM2(Site1~p) + ATM(state~45,h2ax!?) kMDM2phos
MDM2(Site1~u) + ATM(state~46,h2ax!?) -> MDM2(Site1~p) + ATM(state~46,h2ax!?) kMDM2phos
MDM2(Site1~u) + ATM(state~47,h2ax!?) -> MDM2(Site1~p) + ATM(state~47,h2ax!?) kMDM2phos
MDM2(Site1~u) + ATM(state~48,h2ax!?) -> MDM2(Site1~p) + ATM(state~48,h2ax!?) kMDM2phos
MDM2(Site1~u) + ATM(state~49,h2ax!?) -> MDM2(Site1~p) + ATM(state~49,h2ax!?) kMDM2phos
MDM2(Site1~u) + ATM(state~50,h2ax!?) -> MDM2(Site1~p) + ATM(state~50,h2ax!?) kMDM2phos

# MDM2 Dehosporylation
MDM2(Site1~p) -> MDM2(Site1~u)  kMDM2dphos

# p53-MDM2 Binding and Disociation
p53(Site1~u) + MDM2(Site1~u) -> p53(Site1!1~u).MDM2(Site1!1~u) kp53MDM2bind
p53(Site1!1~u).MDM2(Site1!1~u) -> p53(Site1~u) + MDM2(Site1~u) kp53MDM2dis

# p21 mRNA Synthesis

p53(Site1~u) -> p21_mRNA() + p53(Site1~u) kp21mRNAsyn
p53(Site1~p) -> p21_mRNA() + p53(Site1~p) kp21mRNAsynp

# p21 mRNA degredation
p21_mRNA() -> Sink() kp21mRNAdeg

# p21 Synthesis
p21_mRNA() -> p21(step~1) + p21_mRNA() kp21synstep1
p21(step~1) -> p21(step~2) kp21synstep2
p21(step~2) -> p21(step~3) kp21synstep3

# p21 Degradation
p21(step~3) -> Sink() kp21deg

# GADD45 Activation
p21(step~3) -> p21(step~3) + GADD45() kGADD45act

# GADD45 Degradation
GADD45() -> Sink() kGADD45deg

# p38 Phosphorylation
p38(Site1~u) + GADD45() -> p38(Site1~p) + GADD45() kp38phos

# p38 Dephosphorylation
p38(Site1~p) -> p38(Site1~u) kp38dphos

# p38 ROS Generation
p38(Site1~p) -> ROS() + p38(Site1~p) kROSgen #*kpROSp38

# NHEJ Strts here

# Ku binding
# simple
DNA1(site~sdsb) + Ku(dna,cs)  -> DNA1(site!1~sdsb).Ku(dna!1,cs) kku1() 	
DNA2(site~sdsb) + Ku(dna,cs)  -> DNA2(site!1~sdsb).Ku(dna!1,cs) kku1() 
DNA3(site~sdsb) + Ku(dna,cs)  -> DNA3(site!1~sdsb).Ku(dna!1,cs) kku1() 
DNA4(site~sdsb) + Ku(dna,cs)  -> DNA4(site!1~sdsb).Ku(dna!1,cs) kku1() 
DNA5(site~sdsb) + Ku(dna,cs)  -> DNA5(site!1~sdsb).Ku(dna!1,cs) kku1() 
DNA6(site~sdsb) + Ku(dna,cs)  -> DNA6(site!1~sdsb).Ku(dna!1,cs) kku1() 
DNA7(site~sdsb) + Ku(dna,cs)  -> DNA7(site!1~sdsb).Ku(dna!1,cs) kku1() 
DNA8(site~sdsb) + Ku(dna,cs)  -> DNA8(site!1~sdsb).Ku(dna!1,cs) kku1() 
DNA9(site~sdsb) + Ku(dna,cs)  -> DNA9(site!1~sdsb).Ku(dna!1,cs) kku1() 
DNA10(site~sdsb) + Ku(dna,cs)  -> DNA10(site!1~sdsb).Ku(dna!1,cs) kku1() 
DNA11(site~sdsb) + Ku(dna,cs)  -> DNA11(site!1~sdsb).Ku(dna!1,cs) kku1() 
DNA12(site~sdsb) + Ku(dna,cs)  -> DNA12(site!1~sdsb).Ku(dna!1,cs) kku1() 
DNA13(site~sdsb) + Ku(dna,cs)  -> DNA13(site!1~sdsb).Ku(dna!1,cs) kku1() 
DNA14(site~sdsb) + Ku(dna,cs)  -> DNA14(site!1~sdsb).Ku(dna!1,cs) kku1() 
DNA15(site~sdsb) + Ku(dna,cs)  -> DNA15(site!1~sdsb).Ku(dna!1,cs) kku1() 
DNA16(site~sdsb) + Ku(dna,cs)  -> DNA16(site!1~sdsb).Ku(dna!1,cs) kku1() 
DNA17(site~sdsb) + Ku(dna,cs)  -> DNA17(site!1~sdsb).Ku(dna!1,cs) kku1() 
DNA18(site~sdsb) + Ku(dna,cs)  -> DNA18(site!1~sdsb).Ku(dna!1,cs) kku1() 
DNA19(site~sdsb) + Ku(dna,cs)  -> DNA19(site!1~sdsb).Ku(dna!1,cs) kku1() 
DNA20(site~sdsb) + Ku(dna,cs)  -> DNA20(site!1~sdsb).Ku(dna!1,cs) kku1()
DNA21(site~sdsb) + Ku(dna,cs)  -> DNA21(site!1~sdsb).Ku(dna!1,cs) kku1() 
DNA22(site~sdsb) + Ku(dna,cs)  -> DNA22(site!1~sdsb).Ku(dna!1,cs) kku1() 
DNA23(site~sdsb) + Ku(dna,cs)  -> DNA23(site!1~sdsb).Ku(dna!1,cs) kku1() 
DNA24(site~sdsb) + Ku(dna,cs)  -> DNA24(site!1~sdsb).Ku(dna!1,cs) kku1() 
DNA25(site~sdsb) + Ku(dna,cs)  -> DNA25(site!1~sdsb).Ku(dna!1,cs) kku1() 
DNA26(site~sdsb) + Ku(dna,cs)  -> DNA26(site!1~sdsb).Ku(dna!1,cs) kku1() 
DNA27(site~sdsb) + Ku(dna,cs)  -> DNA27(site!1~sdsb).Ku(dna!1,cs) kku1() 
DNA28(site~sdsb) + Ku(dna,cs)  -> DNA28(site!1~sdsb).Ku(dna!1,cs) kku1() 
DNA29(site~sdsb) + Ku(dna,cs)  -> DNA29(site!1~sdsb).Ku(dna!1,cs) kku1() 
DNA30(site~sdsb) + Ku(dna,cs)  -> DNA30(site!1~sdsb).Ku(dna!1,cs) kku1() 
DNA31(site~sdsb) + Ku(dna,cs)  -> DNA31(site!1~sdsb).Ku(dna!1,cs) kku1() 
DNA32(site~sdsb) + Ku(dna,cs)  -> DNA32(site!1~sdsb).Ku(dna!1,cs) kku1() 
DNA33(site~sdsb) + Ku(dna,cs)  -> DNA33(site!1~sdsb).Ku(dna!1,cs) kku1() 
DNA34(site~sdsb) + Ku(dna,cs)  -> DNA34(site!1~sdsb).Ku(dna!1,cs) kku1() 
DNA35(site~sdsb) + Ku(dna,cs)  -> DNA35(site!1~sdsb).Ku(dna!1,cs) kku1() 
DNA36(site~sdsb) + Ku(dna,cs)  -> DNA36(site!1~sdsb).Ku(dna!1,cs) kku1() 
DNA37(site~sdsb) + Ku(dna,cs)  -> DNA37(site!1~sdsb).Ku(dna!1,cs) kku1() 
DNA38(site~sdsb) + Ku(dna,cs)  -> DNA38(site!1~sdsb).Ku(dna!1,cs) kku1() 
DNA39(site~sdsb) + Ku(dna,cs)  -> DNA39(site!1~sdsb).Ku(dna!1,cs) kku1() 
DNA40(site~sdsb) + Ku(dna,cs)  -> DNA40(site!1~sdsb).Ku(dna!1,cs) kku1() 
DNA41(site~sdsb) + Ku(dna,cs)  -> DNA41(site!1~sdsb).Ku(dna!1,cs) kku1() 
DNA42(site~sdsb) + Ku(dna,cs)  -> DNA42(site!1~sdsb).Ku(dna!1,cs) kku1() 
DNA43(site~sdsb) + Ku(dna,cs)  -> DNA43(site!1~sdsb).Ku(dna!1,cs) kku1() 
DNA44(site~sdsb) + Ku(dna,cs)  -> DNA44(site!1~sdsb).Ku(dna!1,cs) kku1() 
DNA45(site~sdsb) + Ku(dna,cs)  -> DNA45(site!1~sdsb).Ku(dna!1,cs) kku1() 
DNA46(site~sdsb) + Ku(dna,cs)  -> DNA46(site!1~sdsb).Ku(dna!1,cs) kku1() 
DNA47(site~sdsb) + Ku(dna,cs)  -> DNA47(site!1~sdsb).Ku(dna!1,cs) kku1() 
DNA48(site~sdsb) + Ku(dna,cs)  -> DNA48(site!1~sdsb).Ku(dna!1,cs) kku1() 
DNA49(site~sdsb) + Ku(dna,cs)  -> DNA49(site!1~sdsb).Ku(dna!1,cs) kku1() 
DNA50(site~sdsb) + Ku(dna,cs)  -> DNA50(site!1~sdsb).Ku(dna!1,cs) kku1()  
# complex
DNA1(site~cdsb) + Ku(dna,cs)  -> DNA1(site!1~cdsb).Ku(dna!1,cs) kku2() 	
DNA2(site~cdsb) + Ku(dna,cs)  -> DNA2(site!1~cdsb).Ku(dna!1,cs) kku2() 
DNA3(site~cdsb) + Ku(dna,cs)  -> DNA3(site!1~cdsb).Ku(dna!1,cs) kku2() 
DNA4(site~cdsb) + Ku(dna,cs)  -> DNA4(site!1~cdsb).Ku(dna!1,cs) kku2() 
DNA5(site~cdsb) + Ku(dna,cs)  -> DNA5(site!1~cdsb).Ku(dna!1,cs) kku2() 
DNA6(site~cdsb) + Ku(dna,cs)  -> DNA6(site!1~cdsb).Ku(dna!1,cs) kku2() 
DNA7(site~cdsb) + Ku(dna,cs)  -> DNA7(site!1~cdsb).Ku(dna!1,cs) kku2() 
DNA8(site~cdsb) + Ku(dna,cs)  -> DNA8(site!1~cdsb).Ku(dna!1,cs) kku2() 
DNA9(site~cdsb) + Ku(dna,cs)  -> DNA9(site!1~cdsb).Ku(dna!1,cs) kku2() 
DNA10(site~cdsb) + Ku(dna,cs)  -> DNA10(site!1~cdsb).Ku(dna!1,cs) kku2() 
DNA11(site~cdsb) + Ku(dna,cs)  -> DNA11(site!1~cdsb).Ku(dna!1,cs) kku2() 
DNA12(site~cdsb) + Ku(dna,cs)  -> DNA12(site!1~cdsb).Ku(dna!1,cs) kku2() 
DNA13(site~cdsb) + Ku(dna,cs)  -> DNA13(site!1~cdsb).Ku(dna!1,cs) kku2() 
DNA14(site~cdsb) + Ku(dna,cs)  -> DNA14(site!1~cdsb).Ku(dna!1,cs) kku2() 
DNA15(site~cdsb) + Ku(dna,cs)  -> DNA15(site!1~cdsb).Ku(dna!1,cs) kku2() 
DNA16(site~cdsb) + Ku(dna,cs)  -> DNA16(site!1~cdsb).Ku(dna!1,cs) kku2() 
DNA17(site~cdsb) + Ku(dna,cs)  -> DNA17(site!1~cdsb).Ku(dna!1,cs) kku2() 
DNA18(site~cdsb) + Ku(dna,cs)  -> DNA18(site!1~cdsb).Ku(dna!1,cs) kku2() 
DNA19(site~cdsb) + Ku(dna,cs)  -> DNA19(site!1~cdsb).Ku(dna!1,cs) kku2() 
DNA20(site~cdsb) + Ku(dna,cs)  -> DNA20(site!1~cdsb).Ku(dna!1,cs) kku2()
DNA21(site~cdsb) + Ku(dna,cs)  -> DNA21(site!1~cdsb).Ku(dna!1,cs) kku2() 
DNA22(site~cdsb) + Ku(dna,cs)  -> DNA22(site!1~cdsb).Ku(dna!1,cs) kku2() 
DNA23(site~cdsb) + Ku(dna,cs)  -> DNA23(site!1~cdsb).Ku(dna!1,cs) kku2() 
DNA24(site~cdsb) + Ku(dna,cs)  -> DNA24(site!1~cdsb).Ku(dna!1,cs) kku2() 
DNA25(site~cdsb) + Ku(dna,cs)  -> DNA25(site!1~cdsb).Ku(dna!1,cs) kku2() 
DNA26(site~cdsb) + Ku(dna,cs)  -> DNA26(site!1~cdsb).Ku(dna!1,cs) kku2() 
DNA27(site~cdsb) + Ku(dna,cs)  -> DNA27(site!1~cdsb).Ku(dna!1,cs) kku2() 
DNA28(site~cdsb) + Ku(dna,cs)  -> DNA28(site!1~cdsb).Ku(dna!1,cs) kku2() 
DNA29(site~cdsb) + Ku(dna,cs)  -> DNA29(site!1~cdsb).Ku(dna!1,cs) kku2() 
DNA30(site~cdsb) + Ku(dna,cs)  -> DNA30(site!1~cdsb).Ku(dna!1,cs) kku2() 
DNA31(site~cdsb) + Ku(dna,cs)  -> DNA31(site!1~cdsb).Ku(dna!1,cs) kku2() 
DNA32(site~cdsb) + Ku(dna,cs)  -> DNA32(site!1~cdsb).Ku(dna!1,cs) kku2() 
DNA33(site~cdsb) + Ku(dna,cs)  -> DNA33(site!1~cdsb).Ku(dna!1,cs) kku2() 
DNA34(site~cdsb) + Ku(dna,cs)  -> DNA34(site!1~cdsb).Ku(dna!1,cs) kku2() 
DNA35(site~cdsb) + Ku(dna,cs)  -> DNA35(site!1~cdsb).Ku(dna!1,cs) kku2() 
DNA36(site~cdsb) + Ku(dna,cs)  -> DNA36(site!1~cdsb).Ku(dna!1,cs) kku2() 
DNA37(site~cdsb) + Ku(dna,cs)  -> DNA37(site!1~cdsb).Ku(dna!1,cs) kku2() 
DNA38(site~cdsb) + Ku(dna,cs)  -> DNA38(site!1~cdsb).Ku(dna!1,cs) kku2() 
DNA39(site~cdsb) + Ku(dna,cs)  -> DNA39(site!1~cdsb).Ku(dna!1,cs) kku2() 
DNA40(site~cdsb) + Ku(dna,cs)  -> DNA40(site!1~cdsb).Ku(dna!1,cs) kku2() 
DNA41(site~cdsb) + Ku(dna,cs)  -> DNA41(site!1~cdsb).Ku(dna!1,cs) kku2() 
DNA42(site~cdsb) + Ku(dna,cs)  -> DNA42(site!1~cdsb).Ku(dna!1,cs) kku2() 
DNA43(site~cdsb) + Ku(dna,cs)  -> DNA43(site!1~cdsb).Ku(dna!1,cs) kku2() 
DNA44(site~cdsb) + Ku(dna,cs)  -> DNA44(site!1~cdsb).Ku(dna!1,cs) kku2() 
DNA45(site~cdsb) + Ku(dna,cs)  -> DNA45(site!1~cdsb).Ku(dna!1,cs) kku2() 
DNA46(site~cdsb) + Ku(dna,cs)  -> DNA46(site!1~cdsb).Ku(dna!1,cs) kku2() 
DNA47(site~cdsb) + Ku(dna,cs)  -> DNA47(site!1~cdsb).Ku(dna!1,cs) kku2() 
DNA48(site~cdsb) + Ku(dna,cs)  -> DNA48(site!1~cdsb).Ku(dna!1,cs) kku2() 
DNA49(site~cdsb) + Ku(dna,cs)  -> DNA49(site!1~cdsb).Ku(dna!1,cs) kku2() 
DNA50(site~cdsb) + Ku(dna,cs)  -> DNA50(site!1~cdsb).Ku(dna!1,cs) kku2() 

# Ku dissociating
# simple
DNA1(site!1~sdsb).Ku(dna!1,cs,cys~red) -> DNA1(site~sdsb) + Ku(dna,cs,cys~red)   kdku1
DNA2(site!1~sdsb).Ku(dna!1,cs,cys~red) -> DNA2(site~sdsb) + Ku(dna,cs,cys~red)   kdku1
DNA3(site!1~sdsb).Ku(dna!1,cs,cys~red) -> DNA3(site~sdsb) + Ku(dna,cs,cys~red)   kdku1
DNA4(site!1~sdsb).Ku(dna!1,cs,cys~red) -> DNA4(site~sdsb) + Ku(dna,cs,cys~red)  kdku1
DNA5(site!1~sdsb).Ku(dna!1,cs,cys~red) -> DNA5(site~sdsb) + Ku(dna,cs,cys~red)   kdku1
DNA6(site!1~sdsb).Ku(dna!1,cs,cys~red) -> DNA6(site~sdsb) + Ku(dna,cs,cys~red)  kdku1
DNA7(site!1~sdsb).Ku(dna!1,cs,cys~red) -> DNA7(site~sdsb) + Ku(dna,cs,cys~red)   kdku1
DNA8(site!1~sdsb).Ku(dna!1,cs,cys~red) -> DNA8(site~sdsb) + Ku(dna,cs,cys~red)   kdku1
DNA9(site!1~sdsb).Ku(dna!1,cs,cys~red) -> DNA9(site~sdsb) + Ku(dna,cs,cys~red)   kdku1
DNA10(site!1~sdsb).Ku(dna!1,cs,cys~red) -> DNA10(site~sdsb) + Ku(dna,cs,cys~red)   kdku1
DNA11(site!1~sdsb).Ku(dna!1,cs,cys~red) -> DNA11(site~sdsb) + Ku(dna,cs,cys~red)   kdku1
DNA12(site!1~sdsb).Ku(dna!1,cs,cys~red) -> DNA12(site~sdsb) + Ku(dna,cs,cys~red)   kdku1
DNA13(site!1~sdsb).Ku(dna!1,cs,cys~red) -> DNA13(site~sdsb) + Ku(dna,cs,cys~red)  kdku1
DNA14(site!1~sdsb).Ku(dna!1,cs,cys~red) -> DNA14(site~sdsb) + Ku(dna,cs,cys~red)   kdku1
DNA15(site!1~sdsb).Ku(dna!1,cs,cys~red) -> DNA15(site~sdsb) + Ku(dna,cs,cys~red)   kdku1
DNA16(site!1~sdsb).Ku(dna!1,cs,cys~red) -> DNA16(site~sdsb) + Ku(dna,cs,cys~red)   kdku1
DNA17(site!1~sdsb).Ku(dna!1,cs,cys~red) -> DNA17(site~sdsb) + Ku(dna,cs,cys~red)   kdku1
DNA18(site!1~sdsb).Ku(dna!1,cs,cys~red) -> DNA18(site~sdsb) + Ku(dna,cs,cys~red)   kdku1
DNA19(site!1~sdsb).Ku(dna!1,cs,cys~red) -> DNA19(site~sdsb) + Ku(dna,cs,cys~red)  kdku1
DNA20(site!1~sdsb).Ku(dna!1,cs,cys~red) -> DNA20(site~sdsb) + Ku(dna,cs,cys~red)   kdku1
DNA21(site!1~sdsb).Ku(dna!1,cs,cys~red) -> DNA21(site~sdsb) + Ku(dna,cs,cys~red)   kdku1
DNA22(site!1~sdsb).Ku(dna!1,cs,cys~red) -> DNA22(site~sdsb) + Ku(dna,cs,cys~red)   kdku1
DNA23(site!1~sdsb).Ku(dna!1,cs,cys~red) -> DNA23(site~sdsb) + Ku(dna,cs,cys~red)  kdku1
DNA24(site!1~sdsb).Ku(dna!1,cs,cys~red) -> DNA24(site~sdsb) + Ku(dna,cs,cys~red)   kdku1
DNA25(site!1~sdsb).Ku(dna!1,cs,cys~red) -> DNA25(site~sdsb) + Ku(dna,cs,cys~red)   kdku1
DNA26(site!1~sdsb).Ku(dna!1,cs,cys~red) -> DNA26(site~sdsb) + Ku(dna,cs,cys~red)   kdku1
DNA27(site!1~sdsb).Ku(dna!1,cs,cys~red) -> DNA27(site~sdsb) + Ku(dna,cs,cys~red)   kdku1
DNA28(site!1~sdsb).Ku(dna!1,cs,cys~red) -> DNA28(site~sdsb) + Ku(dna,cs,cys~red)   kdku1
DNA29(site!1~sdsb).Ku(dna!1,cs,cys~red) -> DNA29(site~sdsb) + Ku(dna,cs,cys~red)  kdku1
DNA30(site!1~sdsb).Ku(dna!1,cs,cys~red) -> DNA30(site~sdsb) + Ku(dna,cs,cys~red)   kdku1
DNA31(site!1~sdsb).Ku(dna!1,cs,cys~red) -> DNA31(site~sdsb) + Ku(dna,cs,cys~red)   kdku1
DNA32(site!1~sdsb).Ku(dna!1,cs,cys~red) -> DNA32(site~sdsb) + Ku(dna,cs,cys~red)   kdku1
DNA33(site!1~sdsb).Ku(dna!1,cs,cys~red) -> DNA33(site~sdsb) + Ku(dna,cs,cys~red)  kdku1
DNA34(site!1~sdsb).Ku(dna!1,cs,cys~red) -> DNA34(site~sdsb) + Ku(dna,cs,cys~red)   kdku1
DNA35(site!1~sdsb).Ku(dna!1,cs,cys~red) -> DNA35(site~sdsb) + Ku(dna,cs,cys~red)   kdku1
DNA36(site!1~sdsb).Ku(dna!1,cs,cys~red) -> DNA36(site~sdsb) + Ku(dna,cs,cys~red)   kdku1
DNA37(site!1~sdsb).Ku(dna!1,cs,cys~red) -> DNA37(site~sdsb) + Ku(dna,cs,cys~red)   kdku1
DNA38(site!1~sdsb).Ku(dna!1,cs,cys~red) -> DNA38(site~sdsb) + Ku(dna,cs,cys~red)   kdku1
DNA39(site!1~sdsb).Ku(dna!1,cs,cys~red) -> DNA39(site~sdsb) + Ku(dna,cs,cys~red)  kdku1
DNA40(site!1~sdsb).Ku(dna!1,cs,cys~red) -> DNA40(site~sdsb) + Ku(dna,cs,cys~red)   kdku1
DNA41(site!1~sdsb).Ku(dna!1,cs,cys~red) -> DNA41(site~sdsb) + Ku(dna,cs,cys~red)   kdku1
DNA42(site!1~sdsb).Ku(dna!1,cs,cys~red) -> DNA42(site~sdsb) + Ku(dna,cs,cys~red)   kdku1
DNA43(site!1~sdsb).Ku(dna!1,cs,cys~red) -> DNA43(site~sdsb) + Ku(dna,cs,cys~red)  kdku1
DNA44(site!1~sdsb).Ku(dna!1,cs,cys~red) -> DNA44(site~sdsb) + Ku(dna,cs,cys~red)   kdku1
DNA45(site!1~sdsb).Ku(dna!1,cs,cys~red) -> DNA45(site~sdsb) + Ku(dna,cs,cys~red)   kdku1
DNA46(site!1~sdsb).Ku(dna!1,cs,cys~red) -> DNA46(site~sdsb) + Ku(dna,cs,cys~red)   kdku1
DNA47(site!1~sdsb).Ku(dna!1,cs,cys~red) -> DNA47(site~sdsb) + Ku(dna,cs,cys~red)   kdku1
DNA48(site!1~sdsb).Ku(dna!1,cs,cys~red) -> DNA48(site~sdsb) + Ku(dna,cs,cys~red)   kdku1
DNA49(site!1~sdsb).Ku(dna!1,cs,cys~red) -> DNA49(site~sdsb) + Ku(dna,cs,cys~red)  kdku1
DNA50(site!1~sdsb).Ku(dna!1,cs,cys~red) -> DNA50(site~sdsb) + Ku(dna,cs,cys~red)   kdku1
# complex
DNA1(site!1~cdsb).Ku(dna!1,cs,cys~red) -> DNA1(site~cdsb) + Ku(dna,cs,cys~red)   kdku2
DNA2(site!1~cdsb).Ku(dna!1,cs,cys~red) -> DNA2(site~cdsb) + Ku(dna,cs,cys~red)   kdku2
DNA3(site!1~cdsb).Ku(dna!1,cs,cys~red) -> DNA3(site~cdsb) + Ku(dna,cs,cys~red)   kdku2
DNA4(site!1~cdsb).Ku(dna!1,cs,cys~red) -> DNA4(site~cdsb) + Ku(dna,cs,cys~red)   kdku2
DNA5(site!1~cdsb).Ku(dna!1,cs,cys~red) -> DNA5(site~cdsb) + Ku(dna,cs,cys~red)   kdku2
DNA6(site!1~cdsb).Ku(dna!1,cs,cys~red) -> DNA6(site~cdsb) + Ku(dna,cs,cys~red)   kdku2
DNA7(site!1~cdsb).Ku(dna!1,cs,cys~red) -> DNA7(site~cdsb) + Ku(dna,cs,cys~red)   kdku2
DNA8(site!1~cdsb).Ku(dna!1,cs,cys~red) -> DNA8(site~cdsb) + Ku(dna,cs,cys~red)   kdku2
DNA9(site!1~cdsb).Ku(dna!1,cs,cys~red) -> DNA9(site~cdsb) + Ku(dna,cs,cys~red)   kdku2
DNA10(site!1~cdsb).Ku(dna!1,cs,cys~red) -> DNA10(site~cdsb) + Ku(dna,cs,cys~red)   kdku2
DNA11(site!1~cdsb).Ku(dna!1,cs,cys~red) -> DNA11(site~cdsb) + Ku(dna,cs,cys~red)   kdku2
DNA12(site!1~cdsb).Ku(dna!1,cs,cys~red) -> DNA12(site~cdsb) + Ku(dna,cs,cys~red)   kdku2
DNA13(site!1~cdsb).Ku(dna!1,cs,cys~red) -> DNA13(site~cdsb) + Ku(dna,cs,cys~red)   kdku2
DNA14(site!1~cdsb).Ku(dna!1,cs,cys~red) -> DNA14(site~cdsb) + Ku(dna,cs,cys~red)   kdku2
DNA15(site!1~cdsb).Ku(dna!1,cs,cys~red) -> DNA15(site~cdsb) + Ku(dna,cs,cys~red)   kdku2
DNA16(site!1~cdsb).Ku(dna!1,cs,cys~red) -> DNA16(site~cdsb) + Ku(dna,cs,cys~red)   kdku2
DNA17(site!1~cdsb).Ku(dna!1,cs,cys~red) -> DNA17(site~cdsb) + Ku(dna,cs,cys~red)   kdku2
DNA18(site!1~cdsb).Ku(dna!1,cs,cys~red) -> DNA18(site~cdsb) + Ku(dna,cs,cys~red)   kdku2
DNA19(site!1~cdsb).Ku(dna!1,cs,cys~red) -> DNA19(site~cdsb) + Ku(dna,cs,cys~red)   kdku2
DNA20(site!1~cdsb).Ku(dna!1,cs,cys~red) -> DNA20(site~cdsb) + Ku(dna,cs,cys~red)   kdku2
DNA21(site!1~cdsb).Ku(dna!1,cs,cys~red) -> DNA21(site~cdsb) + Ku(dna,cs,cys~red)   kdku2
DNA22(site!1~cdsb).Ku(dna!1,cs,cys~red) -> DNA22(site~cdsb) + Ku(dna,cs,cys~red)   kdku2
DNA23(site!1~cdsb).Ku(dna!1,cs,cys~red) -> DNA23(site~cdsb) + Ku(dna,cs,cys~red)   kdku2
DNA24(site!1~cdsb).Ku(dna!1,cs,cys~red) -> DNA24(site~cdsb) + Ku(dna,cs,cys~red)   kdku2
DNA25(site!1~cdsb).Ku(dna!1,cs,cys~red) -> DNA25(site~cdsb) + Ku(dna,cs,cys~red)   kdku2
DNA26(site!1~cdsb).Ku(dna!1,cs,cys~red) -> DNA26(site~cdsb) + Ku(dna,cs,cys~red)   kdku2
DNA27(site!1~cdsb).Ku(dna!1,cs,cys~red) -> DNA27(site~cdsb) + Ku(dna,cs,cys~red)   kdku2
DNA28(site!1~cdsb).Ku(dna!1,cs,cys~red) -> DNA28(site~cdsb) + Ku(dna,cs,cys~red)   kdku2
DNA29(site!1~cdsb).Ku(dna!1,cs,cys~red) -> DNA29(site~cdsb) + Ku(dna,cs,cys~red)   kdku2
DNA30(site!1~cdsb).Ku(dna!1,cs,cys~red) -> DNA30(site~cdsb) + Ku(dna,cs,cys~red)   kdku2
DNA31(site!1~cdsb).Ku(dna!1,cs,cys~red) -> DNA31(site~cdsb) + Ku(dna,cs,cys~red)   kdku2
DNA32(site!1~cdsb).Ku(dna!1,cs,cys~red) -> DNA32(site~cdsb) + Ku(dna,cs,cys~red)   kdku2
DNA33(site!1~cdsb).Ku(dna!1,cs,cys~red) -> DNA33(site~cdsb) + Ku(dna,cs,cys~red)   kdku2
DNA34(site!1~cdsb).Ku(dna!1,cs,cys~red) -> DNA34(site~cdsb) + Ku(dna,cs,cys~red)   kdku2
DNA35(site!1~cdsb).Ku(dna!1,cs,cys~red) -> DNA35(site~cdsb) + Ku(dna,cs,cys~red)   kdku2
DNA36(site!1~cdsb).Ku(dna!1,cs,cys~red) -> DNA36(site~cdsb) + Ku(dna,cs,cys~red)   kdku2
DNA37(site!1~cdsb).Ku(dna!1,cs,cys~red) -> DNA37(site~cdsb) + Ku(dna,cs,cys~red)   kdku2
DNA38(site!1~cdsb).Ku(dna!1,cs,cys~red) -> DNA38(site~cdsb) + Ku(dna,cs,cys~red)   kdku2
DNA39(site!1~cdsb).Ku(dna!1,cs,cys~red) -> DNA39(site~cdsb) + Ku(dna,cs,cys~red)   kdku2
DNA40(site!1~cdsb).Ku(dna!1,cs,cys~red) -> DNA40(site~cdsb) + Ku(dna,cs,cys~red)   kdku2
DNA41(site!1~cdsb).Ku(dna!1,cs,cys~red) -> DNA41(site~cdsb) + Ku(dna,cs,cys~red)   kdku2
DNA42(site!1~cdsb).Ku(dna!1,cs,cys~red) -> DNA42(site~cdsb) + Ku(dna,cs,cys~red)   kdku2
DNA43(site!1~cdsb).Ku(dna!1,cs,cys~red) -> DNA43(site~cdsb) + Ku(dna,cs,cys~red)   kdku2
DNA44(site!1~cdsb).Ku(dna!1,cs,cys~red) -> DNA44(site~cdsb) + Ku(dna,cs,cys~red)   kdku2
DNA45(site!1~cdsb).Ku(dna!1,cs,cys~red) -> DNA45(site~cdsb) + Ku(dna,cs,cys~red)   kdku2
DNA46(site!1~cdsb).Ku(dna!1,cs,cys~red) -> DNA46(site~cdsb) + Ku(dna,cs,cys~red)   kdku2
DNA47(site!1~cdsb).Ku(dna!1,cs,cys~red) -> DNA47(site~cdsb) + Ku(dna,cs,cys~red)   kdku2
DNA48(site!1~cdsb).Ku(dna!1,cs,cys~red) -> DNA48(site~cdsb) + Ku(dna,cs,cys~red)   kdku2
DNA49(site!1~cdsb).Ku(dna!1,cs,cys~red) -> DNA49(site~cdsb) + Ku(dna,cs,cys~red)   kdku2
DNA50(site!1~cdsb).Ku(dna!1,cs,cys~red) -> DNA50(site~cdsb) + Ku(dna,cs,cys~red)   kdku2

# DNAPKcs complex
# simple
DNA1(site!1~sdsb).Ku(dna!1,cs) + DNAPKcs(ku,liIV,psite~u) -> DNA1(site!1~sdsb).Ku(dna!1,cs!2).DNAPKcs(ku!2,liIV,psite~u) kdnapk1
DNA2(site!1~sdsb).Ku(dna!1,cs) + DNAPKcs(ku,liIV,psite~u) -> DNA2(site!1~sdsb).Ku(dna!1,cs!2).DNAPKcs(ku!2,liIV,psite~u) kdnapk1
DNA3(site!1~sdsb).Ku(dna!1,cs) + DNAPKcs(ku,liIV,psite~u) -> DNA3(site!1~sdsb).Ku(dna!1,cs!2).DNAPKcs(ku!2,liIV,psite~u) kdnapk1
DNA4(site!1~sdsb).Ku(dna!1,cs) + DNAPKcs(ku,liIV,psite~u) -> DNA4(site!1~sdsb).Ku(dna!1,cs!2).DNAPKcs(ku!2,liIV,psite~u) kdnapk1
DNA5(site!1~sdsb).Ku(dna!1,cs) + DNAPKcs(ku,liIV,psite~u) -> DNA5(site!1~sdsb).Ku(dna!1,cs!2).DNAPKcs(ku!2,liIV,psite~u) kdnapk1
DNA6(site!1~sdsb).Ku(dna!1,cs) + DNAPKcs(ku,liIV,psite~u) -> DNA6(site!1~sdsb).Ku(dna!1,cs!2).DNAPKcs(ku!2,liIV,psite~u) kdnapk1
DNA7(site!1~sdsb).Ku(dna!1,cs) + DNAPKcs(ku,liIV,psite~u) -> DNA7(site!1~sdsb).Ku(dna!1,cs!2).DNAPKcs(ku!2,liIV,psite~u) kdnapk1
DNA8(site!1~sdsb).Ku(dna!1,cs) + DNAPKcs(ku,liIV,psite~u) -> DNA8(site!1~sdsb).Ku(dna!1,cs!2).DNAPKcs(ku!2,liIV,psite~u) kdnapk1
DNA9(site!1~sdsb).Ku(dna!1,cs) + DNAPKcs(ku,liIV,psite~u) -> DNA9(site!1~sdsb).Ku(dna!1,cs!2).DNAPKcs(ku!2,liIV,psite~u) kdnapk1
DNA10(site!1~sdsb).Ku(dna!1,cs) + DNAPKcs(ku,liIV,psite~u)  -> DNA10(site!1~sdsb).Ku(dna!1,cs!2).DNAPKcs(ku!2,liIV,psite~u) kdnapk1
DNA11(site!1~sdsb).Ku(dna!1,cs) + DNAPKcs(ku,liIV,psite~u)  -> DNA11(site!1~sdsb).Ku(dna!1,cs!2).DNAPKcs(ku!2,liIV,psite~u) kdnapk1
DNA12(site!1~sdsb).Ku(dna!1,cs) + DNAPKcs(ku,liIV,psite~u)  -> DNA12(site!1~sdsb).Ku(dna!1,cs!2).DNAPKcs(ku!2,liIV,psite~u) kdnapk1
DNA13(site!1~sdsb).Ku(dna!1,cs) + DNAPKcs(ku,liIV,psite~u)  -> DNA13(site!1~sdsb).Ku(dna!1,cs!2).DNAPKcs(ku!2,liIV,psite~u) kdnapk1
DNA14(site!1~sdsb).Ku(dna!1,cs) + DNAPKcs(ku,liIV,psite~u)  -> DNA14(site!1~sdsb).Ku(dna!1,cs!2).DNAPKcs(ku!2,liIV,psite~u) kdnapk1
DNA15(site!1~sdsb).Ku(dna!1,cs) + DNAPKcs(ku,liIV,psite~u)  -> DNA15(site!1~sdsb).Ku(dna!1,cs!2).DNAPKcs(ku!2,liIV,psite~u) kdnapk1
DNA16(site!1~sdsb).Ku(dna!1,cs) + DNAPKcs(ku,liIV,psite~u)  -> DNA16(site!1~sdsb).Ku(dna!1,cs!2).DNAPKcs(ku!2,liIV,psite~u) kdnapk1
DNA17(site!1~sdsb).Ku(dna!1,cs) + DNAPKcs(ku,liIV,psite~u)  -> DNA17(site!1~sdsb).Ku(dna!1,cs!2).DNAPKcs(ku!2,liIV,psite~u) kdnapk1
DNA18(site!1~sdsb).Ku(dna!1,cs) + DNAPKcs(ku,liIV,psite~u)  -> DNA18(site!1~sdsb).Ku(dna!1,cs!2).DNAPKcs(ku!2,liIV,psite~u) kdnapk1
DNA19(site!1~sdsb).Ku(dna!1,cs) + DNAPKcs(ku,liIV,psite~u)  -> DNA19(site!1~sdsb).Ku(dna!1,cs!2).DNAPKcs(ku!2,liIV,psite~u) kdnapk1
DNA20(site!1~sdsb).Ku(dna!1,cs) + DNAPKcs(ku,liIV,psite~u)  -> DNA20(site!1~sdsb).Ku(dna!1,cs!2).DNAPKcs(ku!2,liIV,psite~u) kdnapk1
DNA21(site!1~sdsb).Ku(dna!1,cs) + DNAPKcs(ku,liIV,psite~u)  -> DNA21(site!1~sdsb).Ku(dna!1,cs!2).DNAPKcs(ku!2,liIV,psite~u) kdnapk1
DNA22(site!1~sdsb).Ku(dna!1,cs) + DNAPKcs(ku,liIV,psite~u)  -> DNA22(site!1~sdsb).Ku(dna!1,cs!2).DNAPKcs(ku!2,liIV,psite~u) kdnapk1
DNA23(site!1~sdsb).Ku(dna!1,cs) + DNAPKcs(ku,liIV,psite~u)  -> DNA23(site!1~sdsb).Ku(dna!1,cs!2).DNAPKcs(ku!2,liIV,psite~u) kdnapk1
DNA24(site!1~sdsb).Ku(dna!1,cs) + DNAPKcs(ku,liIV,psite~u)  -> DNA24(site!1~sdsb).Ku(dna!1,cs!2).DNAPKcs(ku!2,liIV,psite~u) kdnapk1
DNA25(site!1~sdsb).Ku(dna!1,cs) + DNAPKcs(ku,liIV,psite~u)  -> DNA25(site!1~sdsb).Ku(dna!1,cs!2).DNAPKcs(ku!2,liIV,psite~u) kdnapk1
DNA26(site!1~sdsb).Ku(dna!1,cs) + DNAPKcs(ku,liIV,psite~u)  -> DNA26(site!1~sdsb).Ku(dna!1,cs!2).DNAPKcs(ku!2,liIV,psite~u) kdnapk1
DNA27(site!1~sdsb).Ku(dna!1,cs) + DNAPKcs(ku,liIV,psite~u)  -> DNA27(site!1~sdsb).Ku(dna!1,cs!2).DNAPKcs(ku!2,liIV,psite~u) kdnapk1
DNA28(site!1~sdsb).Ku(dna!1,cs) + DNAPKcs(ku,liIV,psite~u)  -> DNA28(site!1~sdsb).Ku(dna!1,cs!2).DNAPKcs(ku!2,liIV,psite~u) kdnapk1
DNA29(site!1~sdsb).Ku(dna!1,cs) + DNAPKcs(ku,liIV,psite~u)  -> DNA29(site!1~sdsb).Ku(dna!1,cs!2).DNAPKcs(ku!2,liIV,psite~u) kdnapk1
DNA30(site!1~sdsb).Ku(dna!1,cs) + DNAPKcs(ku,liIV,psite~u)  -> DNA30(site!1~sdsb).Ku(dna!1,cs!2).DNAPKcs(ku!2,liIV,psite~u) kdnapk1
DNA31(site!1~sdsb).Ku(dna!1,cs) + DNAPKcs(ku,liIV,psite~u)  -> DNA31(site!1~sdsb).Ku(dna!1,cs!2).DNAPKcs(ku!2,liIV,psite~u) kdnapk1
DNA32(site!1~sdsb).Ku(dna!1,cs) + DNAPKcs(ku,liIV,psite~u)  -> DNA32(site!1~sdsb).Ku(dna!1,cs!2).DNAPKcs(ku!2,liIV,psite~u) kdnapk1
DNA33(site!1~sdsb).Ku(dna!1,cs) + DNAPKcs(ku,liIV,psite~u)  -> DNA33(site!1~sdsb).Ku(dna!1,cs!2).DNAPKcs(ku!2,liIV,psite~u) kdnapk1
DNA34(site!1~sdsb).Ku(dna!1,cs) + DNAPKcs(ku,liIV,psite~u)  -> DNA34(site!1~sdsb).Ku(dna!1,cs!2).DNAPKcs(ku!2,liIV,psite~u) kdnapk1
DNA35(site!1~sdsb).Ku(dna!1,cs) + DNAPKcs(ku,liIV,psite~u)  -> DNA35(site!1~sdsb).Ku(dna!1,cs!2).DNAPKcs(ku!2,liIV,psite~u) kdnapk1
DNA36(site!1~sdsb).Ku(dna!1,cs) + DNAPKcs(ku,liIV,psite~u)  -> DNA36(site!1~sdsb).Ku(dna!1,cs!2).DNAPKcs(ku!2,liIV,psite~u) kdnapk1
DNA37(site!1~sdsb).Ku(dna!1,cs) + DNAPKcs(ku,liIV,psite~u)  -> DNA37(site!1~sdsb).Ku(dna!1,cs!2).DNAPKcs(ku!2,liIV,psite~u) kdnapk1
DNA38(site!1~sdsb).Ku(dna!1,cs) + DNAPKcs(ku,liIV,psite~u)  -> DNA38(site!1~sdsb).Ku(dna!1,cs!2).DNAPKcs(ku!2,liIV,psite~u) kdnapk1
DNA39(site!1~sdsb).Ku(dna!1,cs) + DNAPKcs(ku,liIV,psite~u)  -> DNA39(site!1~sdsb).Ku(dna!1,cs!2).DNAPKcs(ku!2,liIV,psite~u) kdnapk1
DNA40(site!1~sdsb).Ku(dna!1,cs) + DNAPKcs(ku,liIV,psite~u)  -> DNA40(site!1~sdsb).Ku(dna!1,cs!2).DNAPKcs(ku!2,liIV,psite~u) kdnapk1
DNA41(site!1~sdsb).Ku(dna!1,cs) + DNAPKcs(ku,liIV,psite~u)  -> DNA41(site!1~sdsb).Ku(dna!1,cs!2).DNAPKcs(ku!2,liIV,psite~u) kdnapk1
DNA42(site!1~sdsb).Ku(dna!1,cs) + DNAPKcs(ku,liIV,psite~u)  -> DNA42(site!1~sdsb).Ku(dna!1,cs!2).DNAPKcs(ku!2,liIV,psite~u) kdnapk1
DNA43(site!1~sdsb).Ku(dna!1,cs) + DNAPKcs(ku,liIV,psite~u)  -> DNA43(site!1~sdsb).Ku(dna!1,cs!2).DNAPKcs(ku!2,liIV,psite~u) kdnapk1
DNA44(site!1~sdsb).Ku(dna!1,cs) + DNAPKcs(ku,liIV,psite~u)  -> DNA44(site!1~sdsb).Ku(dna!1,cs!2).DNAPKcs(ku!2,liIV,psite~u) kdnapk1
DNA45(site!1~sdsb).Ku(dna!1,cs) + DNAPKcs(ku,liIV,psite~u)  -> DNA45(site!1~sdsb).Ku(dna!1,cs!2).DNAPKcs(ku!2,liIV,psite~u) kdnapk1
DNA46(site!1~sdsb).Ku(dna!1,cs) + DNAPKcs(ku,liIV,psite~u)  -> DNA46(site!1~sdsb).Ku(dna!1,cs!2).DNAPKcs(ku!2,liIV,psite~u) kdnapk1
DNA47(site!1~sdsb).Ku(dna!1,cs) + DNAPKcs(ku,liIV,psite~u)  -> DNA47(site!1~sdsb).Ku(dna!1,cs!2).DNAPKcs(ku!2,liIV,psite~u) kdnapk1
DNA48(site!1~sdsb).Ku(dna!1,cs) + DNAPKcs(ku,liIV,psite~u)  -> DNA48(site!1~sdsb).Ku(dna!1,cs!2).DNAPKcs(ku!2,liIV,psite~u) kdnapk1
DNA49(site!1~sdsb).Ku(dna!1,cs) + DNAPKcs(ku,liIV,psite~u)  -> DNA49(site!1~sdsb).Ku(dna!1,cs!2).DNAPKcs(ku!2,liIV,psite~u) kdnapk1
DNA50(site!1~sdsb).Ku(dna!1,cs) + DNAPKcs(ku,liIV,psite~u)  -> DNA50(site!1~sdsb).Ku(dna!1,cs!2).DNAPKcs(ku!2,liIV,psite~u) kdnapk1
# complex
DNA1(site!1~cdsb).Ku(dna!1,cs)  + DNAPKcs(ku,liIV,psite~u)  -> DNA1(site!1~cdsb).Ku(dna!1,cs!2).DNAPKcs(ku!2,liIV,psite~u) kdnapk2
DNA2(site!1~cdsb).Ku(dna!1,cs) + DNAPKcs(ku,liIV,psite~u)  -> DNA2(site!1~cdsb).Ku(dna!1,cs!2).DNAPKcs(ku!2,liIV,psite~u) kdnapk2
DNA3(site!1~cdsb).Ku(dna!1,cs) + DNAPKcs(ku,liIV,psite~u)  -> DNA3(site!1~cdsb).Ku(dna!1,cs!2).DNAPKcs(ku!2,liIV,psite~u) kdnapk2
DNA4(site!1~cdsb).Ku(dna!1,cs) + DNAPKcs(ku,liIV,psite~u)  -> DNA4(site!1~cdsb).Ku(dna!1,cs!2).DNAPKcs(ku!2,liIV,psite~u) kdnapk2
DNA5(site!1~cdsb).Ku(dna!1,cs) + DNAPKcs(ku,liIV,psite~u)  -> DNA5(site!1~cdsb).Ku(dna!1,cs!2).DNAPKcs(ku!2,liIV,psite~u) kdnapk2
DNA6(site!1~cdsb).Ku(dna!1,cs) + DNAPKcs(ku,liIV,psite~u)  -> DNA6(site!1~cdsb).Ku(dna!1,cs!2).DNAPKcs(ku!2,liIV,psite~u) kdnapk2
DNA7(site!1~cdsb).Ku(dna!1,cs)  + DNAPKcs(ku,liIV,psite~u) -> DNA7(site!1~cdsb).Ku(dna!1,cs!2).DNAPKcs(ku!2,liIV,psite~u) kdnapk2
DNA8(site!1~cdsb).Ku(dna!1,cs)  + DNAPKcs(ku,liIV,psite~u) -> DNA8(site!1~cdsb).Ku(dna!1,cs!2).DNAPKcs(ku!2,liIV,psite~u) kdnapk2
DNA9(site!1~cdsb).Ku(dna!1,cs) + DNAPKcs(ku,liIV,psite~u)  -> DNA9(site!1~cdsb).Ku(dna!1,cs!2).DNAPKcs(ku!2,liIV,psite~u) kdnapk2
DNA10(site!1~cdsb).Ku(dna!1,cs) + DNAPKcs(ku,liIV,psite~u)  -> DNA10(site!1~cdsb).Ku(dna!1,cs!2).DNAPKcs(ku!2,liIV,psite~u) kdnapk2
DNA11(site!1~cdsb).Ku(dna!1,cs) + DNAPKcs(ku,liIV,psite~u)  -> DNA11(site!1~cdsb).Ku(dna!1,cs!2).DNAPKcs(ku!2,liIV,psite~u) kdnapk2
DNA12(site!1~cdsb).Ku(dna!1,cs) + DNAPKcs(ku,liIV,psite~u)  -> DNA12(site!1~cdsb).Ku(dna!1,cs!2).DNAPKcs(ku!2,liIV,psite~u) kdnapk2
DNA13(site!1~cdsb).Ku(dna!1,cs) + DNAPKcs(ku,liIV,psite~u)  -> DNA13(site!1~cdsb).Ku(dna!1,cs!2).DNAPKcs(ku!2,liIV,psite~u) kdnapk2
DNA14(site!1~cdsb).Ku(dna!1,cs) + DNAPKcs(ku,liIV,psite~u)  -> DNA14(site!1~cdsb).Ku(dna!1,cs!2).DNAPKcs(ku!2,liIV,psite~u) kdnapk2
DNA15(site!1~cdsb).Ku(dna!1,cs) + DNAPKcs(ku,liIV,psite~u)  -> DNA15(site!1~cdsb).Ku(dna!1,cs!2).DNAPKcs(ku!2,liIV,psite~u) kdnapk2
DNA16(site!1~cdsb).Ku(dna!1,cs) + DNAPKcs(ku,liIV,psite~u)  -> DNA16(site!1~cdsb).Ku(dna!1,cs!2).DNAPKcs(ku!2,liIV,psite~u) kdnapk2
DNA17(site!1~cdsb).Ku(dna!1,cs) + DNAPKcs(ku,liIV,psite~u)  -> DNA17(site!1~cdsb).Ku(dna!1,cs!2).DNAPKcs(ku!2,liIV,psite~u) kdnapk2
DNA18(site!1~cdsb).Ku(dna!1,cs) + DNAPKcs(ku,liIV,psite~u)  -> DNA18(site!1~cdsb).Ku(dna!1,cs!2).DNAPKcs(ku!2,liIV,psite~u) kdnapk2
DNA19(site!1~cdsb).Ku(dna!1,cs) + DNAPKcs(ku,liIV,psite~u)  -> DNA19(site!1~cdsb).Ku(dna!1,cs!2).DNAPKcs(ku!2,liIV,psite~u) kdnapk2
DNA20(site!1~cdsb).Ku(dna!1,cs) + DNAPKcs(ku,liIV,psite~u)  -> DNA20(site!1~cdsb).Ku(dna!1,cs!2).DNAPKcs(ku!2,liIV,psite~u) kdnapk2
DNA21(site!1~cdsb).Ku(dna!1,cs) + DNAPKcs(ku,liIV,psite~u)  -> DNA21(site!1~cdsb).Ku(dna!1,cs!2).DNAPKcs(ku!2,liIV,psite~u) kdnapk2
DNA22(site!1~cdsb).Ku(dna!1,cs) + DNAPKcs(ku,liIV,psite~u)  -> DNA22(site!1~cdsb).Ku(dna!1,cs!2).DNAPKcs(ku!2,liIV,psite~u) kdnapk2
DNA23(site!1~cdsb).Ku(dna!1,cs) + DNAPKcs(ku,liIV,psite~u)  -> DNA23(site!1~cdsb).Ku(dna!1,cs!2).DNAPKcs(ku!2,liIV,psite~u) kdnapk2
DNA24(site!1~cdsb).Ku(dna!1,cs) + DNAPKcs(ku,liIV,psite~u)  -> DNA24(site!1~cdsb).Ku(dna!1,cs!2).DNAPKcs(ku!2,liIV,psite~u) kdnapk2
DNA25(site!1~cdsb).Ku(dna!1,cs) + DNAPKcs(ku,liIV,psite~u)  -> DNA25(site!1~cdsb).Ku(dna!1,cs!2).DNAPKcs(ku!2,liIV,psite~u) kdnapk2
DNA26(site!1~cdsb).Ku(dna!1,cs) + DNAPKcs(ku,liIV,psite~u)  -> DNA26(site!1~cdsb).Ku(dna!1,cs!2).DNAPKcs(ku!2,liIV,psite~u) kdnapk2
DNA27(site!1~cdsb).Ku(dna!1,cs) + DNAPKcs(ku,liIV,psite~u)  -> DNA27(site!1~cdsb).Ku(dna!1,cs!2).DNAPKcs(ku!2,liIV,psite~u) kdnapk2
DNA28(site!1~cdsb).Ku(dna!1,cs) + DNAPKcs(ku,liIV,psite~u)  -> DNA28(site!1~cdsb).Ku(dna!1,cs!2).DNAPKcs(ku!2,liIV,psite~u) kdnapk2
DNA29(site!1~cdsb).Ku(dna!1,cs) + DNAPKcs(ku,liIV,psite~u)  -> DNA29(site!1~cdsb).Ku(dna!1,cs!2).DNAPKcs(ku!2,liIV,psite~u) kdnapk2
DNA30(site!1~cdsb).Ku(dna!1,cs) + DNAPKcs(ku,liIV,psite~u)  -> DNA30(site!1~cdsb).Ku(dna!1,cs!2).DNAPKcs(ku!2,liIV,psite~u) kdnapk2
DNA31(site!1~cdsb).Ku(dna!1,cs) + DNAPKcs(ku,liIV,psite~u)  -> DNA31(site!1~cdsb).Ku(dna!1,cs!2).DNAPKcs(ku!2,liIV,psite~u) kdnapk2
DNA32(site!1~cdsb).Ku(dna!1,cs) + DNAPKcs(ku,liIV,psite~u)  -> DNA32(site!1~cdsb).Ku(dna!1,cs!2).DNAPKcs(ku!2,liIV,psite~u) kdnapk2
DNA33(site!1~cdsb).Ku(dna!1,cs) + DNAPKcs(ku,liIV,psite~u)  -> DNA33(site!1~cdsb).Ku(dna!1,cs!2).DNAPKcs(ku!2,liIV,psite~u) kdnapk2
DNA34(site!1~cdsb).Ku(dna!1,cs) + DNAPKcs(ku,liIV,psite~u)  -> DNA34(site!1~cdsb).Ku(dna!1,cs!2).DNAPKcs(ku!2,liIV,psite~u) kdnapk2
DNA35(site!1~cdsb).Ku(dna!1,cs) + DNAPKcs(ku,liIV,psite~u)  -> DNA35(site!1~cdsb).Ku(dna!1,cs!2).DNAPKcs(ku!2,liIV,psite~u) kdnapk2
DNA36(site!1~cdsb).Ku(dna!1,cs) + DNAPKcs(ku,liIV,psite~u)  -> DNA36(site!1~cdsb).Ku(dna!1,cs!2).DNAPKcs(ku!2,liIV,psite~u) kdnapk2
DNA37(site!1~cdsb).Ku(dna!1,cs) + DNAPKcs(ku,liIV,psite~u)  -> DNA37(site!1~cdsb).Ku(dna!1,cs!2).DNAPKcs(ku!2,liIV,psite~u) kdnapk2
DNA38(site!1~cdsb).Ku(dna!1,cs) + DNAPKcs(ku,liIV,psite~u)  -> DNA38(site!1~cdsb).Ku(dna!1,cs!2).DNAPKcs(ku!2,liIV,psite~u) kdnapk2
DNA39(site!1~cdsb).Ku(dna!1,cs) + DNAPKcs(ku,liIV,psite~u)  -> DNA39(site!1~cdsb).Ku(dna!1,cs!2).DNAPKcs(ku!2,liIV,psite~u) kdnapk2
DNA40(site!1~cdsb).Ku(dna!1,cs) + DNAPKcs(ku,liIV,psite~u)  -> DNA40(site!1~cdsb).Ku(dna!1,cs!2).DNAPKcs(ku!2,liIV,psite~u) kdnapk2
DNA41(site!1~cdsb).Ku(dna!1,cs) + DNAPKcs(ku,liIV,psite~u)  -> DNA41(site!1~cdsb).Ku(dna!1,cs!2).DNAPKcs(ku!2,liIV,psite~u) kdnapk2
DNA42(site!1~cdsb).Ku(dna!1,cs) + DNAPKcs(ku,liIV,psite~u)  -> DNA42(site!1~cdsb).Ku(dna!1,cs!2).DNAPKcs(ku!2,liIV,psite~u) kdnapk2
DNA43(site!1~cdsb).Ku(dna!1,cs) + DNAPKcs(ku,liIV,psite~u)  -> DNA43(site!1~cdsb).Ku(dna!1,cs!2).DNAPKcs(ku!2,liIV,psite~u) kdnapk2
DNA44(site!1~cdsb).Ku(dna!1,cs) + DNAPKcs(ku,liIV,psite~u)  -> DNA44(site!1~cdsb).Ku(dna!1,cs!2).DNAPKcs(ku!2,liIV,psite~u) kdnapk2
DNA45(site!1~cdsb).Ku(dna!1,cs) + DNAPKcs(ku,liIV,psite~u)  -> DNA45(site!1~cdsb).Ku(dna!1,cs!2).DNAPKcs(ku!2,liIV,psite~u) kdnapk2
DNA46(site!1~cdsb).Ku(dna!1,cs) + DNAPKcs(ku,liIV,psite~u)  -> DNA46(site!1~cdsb).Ku(dna!1,cs!2).DNAPKcs(ku!2,liIV,psite~u) kdnapk2
DNA47(site!1~cdsb).Ku(dna!1,cs) + DNAPKcs(ku,liIV,psite~u)  -> DNA47(site!1~cdsb).Ku(dna!1,cs!2).DNAPKcs(ku!2,liIV,psite~u) kdnapk2
DNA48(site!1~cdsb).Ku(dna!1,cs) + DNAPKcs(ku,liIV,psite~u)  -> DNA48(site!1~cdsb).Ku(dna!1,cs!2).DNAPKcs(ku!2,liIV,psite~u) kdnapk2
DNA49(site!1~cdsb).Ku(dna!1,cs) + DNAPKcs(ku,liIV,psite~u)  -> DNA49(site!1~cdsb).Ku(dna!1,cs!2).DNAPKcs(ku!2,liIV,psite~u) kdnapk2
DNA50(site!1~cdsb).Ku(dna!1,cs) + DNAPKcs(ku,liIV,psite~u)  -> DNA50(site!1~cdsb).Ku(dna!1,cs!2).DNAPKcs(ku!2,liIV,psite~u) kdnapk2

# dissociation
#simple
DNA1(site!1~sdsb).Ku(dna!1,cs!2).DNAPKcs(ku!2,liIV,psite~?) -> DNA1(site~sdsb) + Ku(dna,cs) + DNAPKcs(ku,liIV,psite~u) kddnapk1 
DNA2(site!1~sdsb).Ku(dna!1,cs!2).DNAPKcs(ku!2,liIV,psite~?) -> DNA2(site~sdsb) + Ku(dna,cs) + DNAPKcs(ku,liIV,psite~u) kddnapk1
DNA3(site!1~sdsb).Ku(dna!1,cs!2).DNAPKcs(ku!2,liIV,psite~?) -> DNA3(site~sdsb) + Ku(dna,cs) + DNAPKcs(ku,liIV,psite~u) kddnapk1 
DNA4(site!1~sdsb).Ku(dna!1,cs!2).DNAPKcs(ku!2,liIV,psite~?) -> DNA4(site~sdsb) + Ku(dna,cs) + DNAPKcs(ku,liIV,psite~u) kddnapk1 
DNA5(site!1~sdsb).Ku(dna!1,cs!2).DNAPKcs(ku!2,liIV,psite~?) -> DNA5(site~sdsb) + Ku(dna,cs) + DNAPKcs(ku,liIV,psite~u) kddnapk1 
DNA6(site!1~sdsb).Ku(dna!1,cs!2).DNAPKcs(ku!2,liIV,psite~?) -> DNA6(site~sdsb) + Ku(dna,cs) + DNAPKcs(ku,liIV,psite~u) kddnapk1 
DNA7(site!1~sdsb).Ku(dna!1,cs!2).DNAPKcs(ku!2,liIV,psite~?) -> DNA7(site~sdsb) + Ku(dna,cs) + DNAPKcs(ku,liIV,psite~u) kddnapk1 
DNA8(site!1~sdsb).Ku(dna!1,cs!2).DNAPKcs(ku!2,liIV,psite~?) -> DNA8(site~sdsb) + Ku(dna,cs) + DNAPKcs(ku,liIV,psite~u) kddnapk1 
DNA9(site!1~sdsb).Ku(dna!1,cs!2).DNAPKcs(ku!2,liIV,psite~?) -> DNA9(site~sdsb) + Ku(dna,cs) + DNAPKcs(ku,liIV,psite~u) kddnapk1 
DNA10(site!1~sdsb).Ku(dna!1,cs!2).DNAPKcs(ku!2,liIV,psite~?) -> DNA10(site~sdsb) + Ku(dna,cs) + DNAPKcs(ku,liIV,psite~u) kddnapk1 
DNA11(site!1~sdsb).Ku(dna!1,cs!2).DNAPKcs(ku!2,liIV,psite~?) -> DNA11(site~sdsb) + Ku(dna,cs) + DNAPKcs(ku,liIV,psite~u) kddnapk1 
DNA12(site!1~sdsb).Ku(dna!1,cs!2).DNAPKcs(ku!2,liIV,psite~?) -> DNA12(site~sdsb) + Ku(dna,cs) + DNAPKcs(ku,liIV,psite~u) kddnapk1 
DNA13(site!1~sdsb).Ku(dna!1,cs!2).DNAPKcs(ku!2,liIV,psite~?) -> DNA13(site~sdsb) + Ku(dna,cs) + DNAPKcs(ku,liIV,psite~u) kddnapk1 
DNA14(site!1~sdsb).Ku(dna!1,cs!2).DNAPKcs(ku!2,liIV,psite~?) -> DNA14(site~sdsb) + Ku(dna,cs) + DNAPKcs(ku,liIV,psite~u) kddnapk1 
DNA15(site!1~sdsb).Ku(dna!1,cs!2).DNAPKcs(ku!2,liIV,psite~?) -> DNA15(site~sdsb) + Ku(dna,cs) + DNAPKcs(ku,liIV,psite~u) kddnapk1 
DNA16(site!1~sdsb).Ku(dna!1,cs!2).DNAPKcs(ku!2,liIV,psite~?) -> DNA16(site~sdsb) + Ku(dna,cs) + DNAPKcs(ku,liIV,psite~u) kddnapk1 
DNA17(site!1~sdsb).Ku(dna!1,cs!2).DNAPKcs(ku!2,liIV,psite~?) -> DNA17(site~sdsb) + Ku(dna,cs) + DNAPKcs(ku,liIV,psite~u) kddnapk1 
DNA18(site!1~sdsb).Ku(dna!1,cs!2).DNAPKcs(ku!2,liIV,psite~?) -> DNA18(site~sdsb) + Ku(dna,cs) + DNAPKcs(ku,liIV,psite~u) kddnapk1 
DNA19(site!1~sdsb).Ku(dna!1,cs!2).DNAPKcs(ku!2,liIV,psite~?) -> DNA19(site~sdsb) + Ku(dna,cs) + DNAPKcs(ku,liIV,psite~u) kddnapk1 
DNA20(site!1~sdsb).Ku(dna!1,cs!2).DNAPKcs(ku!2,liIV,psite~?) -> DNA20(site~sdsb) + Ku(dna,cs) + DNAPKcs(ku,liIV,psite~u) kddnapk1
DNA21(site!1~sdsb).Ku(dna!1,cs!2).DNAPKcs(ku!2,liIV,psite~?) -> DNA21(site~sdsb) + Ku(dna,cs) + DNAPKcs(ku,liIV,psite~u) kddnapk1 
DNA22(site!1~sdsb).Ku(dna!1,cs!2).DNAPKcs(ku!2,liIV,psite~?) -> DNA22(site~sdsb) + Ku(dna,cs) + DNAPKcs(ku,liIV,psite~u) kddnapk1 
DNA23(site!1~sdsb).Ku(dna!1,cs!2).DNAPKcs(ku!2,liIV,psite~?) -> DNA23(site~sdsb) + Ku(dna,cs) + DNAPKcs(ku,liIV,psite~u) kddnapk1 
DNA24(site!1~sdsb).Ku(dna!1,cs!2).DNAPKcs(ku!2,liIV,psite~?) -> DNA24(site~sdsb) + Ku(dna,cs) + DNAPKcs(ku,liIV,psite~u) kddnapk1 
DNA25(site!1~sdsb).Ku(dna!1,cs!2).DNAPKcs(ku!2,liIV,psite~?) -> DNA25(site~sdsb) + Ku(dna,cs) + DNAPKcs(ku,liIV,psite~u) kddnapk1 
DNA26(site!1~sdsb).Ku(dna!1,cs!2).DNAPKcs(ku!2,liIV,psite~?) -> DNA26(site~sdsb) + Ku(dna,cs) + DNAPKcs(ku,liIV,psite~u) kddnapk1 
DNA27(site!1~sdsb).Ku(dna!1,cs!2).DNAPKcs(ku!2,liIV,psite~?) -> DNA27(site~sdsb) + Ku(dna,cs) + DNAPKcs(ku,liIV,psite~u) kddnapk1 
DNA28(site!1~sdsb).Ku(dna!1,cs!2).DNAPKcs(ku!2,liIV,psite~?) -> DNA28(site~sdsb) + Ku(dna,cs) + DNAPKcs(ku,liIV,psite~u) kddnapk1 
DNA29(site!1~sdsb).Ku(dna!1,cs!2).DNAPKcs(ku!2,liIV,psite~?) -> DNA29(site~sdsb) + Ku(dna,cs) + DNAPKcs(ku,liIV,psite~u) kddnapk1 
DNA30(site!1~sdsb).Ku(dna!1,cs!2).DNAPKcs(ku!2,liIV,psite~?) -> DNA30(site~sdsb) + Ku(dna,cs) + DNAPKcs(ku,liIV,psite~u) kddnapk1 
DNA31(site!1~sdsb).Ku(dna!1,cs!2).DNAPKcs(ku!2,liIV,psite~?) -> DNA31(site~sdsb) + Ku(dna,cs) + DNAPKcs(ku,liIV,psite~u) kddnapk1 
DNA32(site!1~sdsb).Ku(dna!1,cs!2).DNAPKcs(ku!2,liIV,psite~?) -> DNA32(site~sdsb) + Ku(dna,cs) + DNAPKcs(ku,liIV,psite~u) kddnapk1 
DNA33(site!1~sdsb).Ku(dna!1,cs!2).DNAPKcs(ku!2,liIV,psite~?) -> DNA33(site~sdsb) + Ku(dna,cs) + DNAPKcs(ku,liIV,psite~u) kddnapk1 
DNA34(site!1~sdsb).Ku(dna!1,cs!2).DNAPKcs(ku!2,liIV,psite~?) -> DNA34(site~sdsb) + Ku(dna,cs) + DNAPKcs(ku,liIV,psite~u) kddnapk1 
DNA35(site!1~sdsb).Ku(dna!1,cs!2).DNAPKcs(ku!2,liIV,psite~?) -> DNA35(site~sdsb) + Ku(dna,cs) + DNAPKcs(ku,liIV,psite~u) kddnapk1 
DNA36(site!1~sdsb).Ku(dna!1,cs!2).DNAPKcs(ku!2,liIV,psite~?) -> DNA36(site~sdsb) + Ku(dna,cs) + DNAPKcs(ku,liIV,psite~u) kddnapk1 
DNA37(site!1~sdsb).Ku(dna!1,cs!2).DNAPKcs(ku!2,liIV,psite~?) -> DNA37(site~sdsb) + Ku(dna,cs) + DNAPKcs(ku,liIV,psite~u) kddnapk1 
DNA38(site!1~sdsb).Ku(dna!1,cs!2).DNAPKcs(ku!2,liIV,psite~?) -> DNA38(site~sdsb) + Ku(dna,cs) + DNAPKcs(ku,liIV,psite~u) kddnapk1 
DNA39(site!1~sdsb).Ku(dna!1,cs!2).DNAPKcs(ku!2,liIV,psite~?) -> DNA39(site~sdsb) + Ku(dna,cs) + DNAPKcs(ku,liIV,psite~u) kddnapk1 
DNA40(site!1~sdsb).Ku(dna!1,cs!2).DNAPKcs(ku!2,liIV,psite~?) -> DNA40(site~sdsb) + Ku(dna,cs) + DNAPKcs(ku,liIV,psite~u) kddnapk1 
DNA41(site!1~sdsb).Ku(dna!1,cs!2).DNAPKcs(ku!2,liIV,psite~?) -> DNA41(site~sdsb) + Ku(dna,cs) + DNAPKcs(ku,liIV,psite~u) kddnapk1 
DNA42(site!1~sdsb).Ku(dna!1,cs!2).DNAPKcs(ku!2,liIV,psite~?) -> DNA42(site~sdsb) + Ku(dna,cs) + DNAPKcs(ku,liIV,psite~u) kddnapk1 
DNA43(site!1~sdsb).Ku(dna!1,cs!2).DNAPKcs(ku!2,liIV,psite~?) -> DNA43(site~sdsb) + Ku(dna,cs) + DNAPKcs(ku,liIV,psite~u) kddnapk1 
DNA44(site!1~sdsb).Ku(dna!1,cs!2).DNAPKcs(ku!2,liIV,psite~?) -> DNA44(site~sdsb) + Ku(dna,cs) + DNAPKcs(ku,liIV,psite~u) kddnapk1 
DNA45(site!1~sdsb).Ku(dna!1,cs!2).DNAPKcs(ku!2,liIV,psite~?) -> DNA45(site~sdsb) + Ku(dna,cs) + DNAPKcs(ku,liIV,psite~u) kddnapk1 
DNA46(site!1~sdsb).Ku(dna!1,cs!2).DNAPKcs(ku!2,liIV,psite~?) -> DNA46(site~sdsb) + Ku(dna,cs) + DNAPKcs(ku,liIV,psite~u) kddnapk1 
DNA47(site!1~sdsb).Ku(dna!1,cs!2).DNAPKcs(ku!2,liIV,psite~?) -> DNA47(site~sdsb) + Ku(dna,cs) + DNAPKcs(ku,liIV,psite~u) kddnapk1 
DNA48(site!1~sdsb).Ku(dna!1,cs!2).DNAPKcs(ku!2,liIV,psite~?) -> DNA48(site~sdsb) + Ku(dna,cs) + DNAPKcs(ku,liIV,psite~u) kddnapk1 
DNA49(site!1~sdsb).Ku(dna!1,cs!2).DNAPKcs(ku!2,liIV,psite~?) -> DNA49(site~sdsb) + Ku(dna,cs) + DNAPKcs(ku,liIV,psite~u) kddnapk1 
DNA50(site!1~sdsb).Ku(dna!1,cs!2).DNAPKcs(ku!2,liIV,psite~?) -> DNA50(site~sdsb) + Ku(dna,cs) + DNAPKcs(ku,liIV,psite~u) kddnapk1  
#complex
DNA1(site!1~cdsb).Ku(dna!1,cs!2).DNAPKcs(ku!2,liIV,psite~?) -> DNA1(site~cdsb) + Ku(dna,cs) + DNAPKcs(ku,liIV,psite~u) kddnapk2 
DNA2(site!1~cdsb).Ku(dna!1,cs!2).DNAPKcs(ku!2,liIV,psite~?) -> DNA2(site~cdsb) + Ku(dna,cs) + DNAPKcs(ku,liIV,psite~u) kddnapk2 
DNA3(site!1~cdsb).Ku(dna!1,cs!2).DNAPKcs(ku!2,liIV,psite~?) -> DNA3(site~cdsb) + Ku(dna,cs) + DNAPKcs(ku,liIV,psite~u) kddnapk2 
DNA4(site!1~cdsb).Ku(dna!1,cs!2).DNAPKcs(ku!2,liIV,psite~?) -> DNA4(site~cdsb) + Ku(dna,cs) + DNAPKcs(ku,liIV,psite~u) kddnapk2 
DNA5(site!1~cdsb).Ku(dna!1,cs!2).DNAPKcs(ku!2,liIV,psite~?) -> DNA5(site~cdsb) + Ku(dna,cs) + DNAPKcs(ku,liIV,psite~u) kddnapk2 
DNA6(site!1~cdsb).Ku(dna!1,cs!2).DNAPKcs(ku!2,liIV,psite~?) -> DNA6(site~cdsb) + Ku(dna,cs) + DNAPKcs(ku,liIV,psite~u) kddnapk2 
DNA7(site!1~cdsb).Ku(dna!1,cs!2).DNAPKcs(ku!2,liIV,psite~?) -> DNA7(site~cdsb) + Ku(dna,cs) + DNAPKcs(ku,liIV,psite~u) kddnapk2 
DNA8(site!1~cdsb).Ku(dna!1,cs!2).DNAPKcs(ku!2,liIV,psite~?) -> DNA8(site~cdsb) + Ku(dna,cs) + DNAPKcs(ku,liIV,psite~u) kddnapk2 
DNA9(site!1~cdsb).Ku(dna!1,cs!2).DNAPKcs(ku!2,liIV,psite~?) -> DNA9(site~cdsb) + Ku(dna,cs) + DNAPKcs(ku,liIV,psite~u) kddnapk2 
DNA10(site!1~cdsb).Ku(dna!1,cs!2).DNAPKcs(ku!2,liIV,psite~?) -> DNA10(site~cdsb) + Ku(dna,cs) + DNAPKcs(ku,liIV,psite~u) kddnapk2 
DNA11(site!1~cdsb).Ku(dna!1,cs!2).DNAPKcs(ku!2,liIV,psite~?) -> DNA11(site~cdsb) + Ku(dna,cs) + DNAPKcs(ku,liIV,psite~u) kddnapk2 
DNA12(site!1~cdsb).Ku(dna!1,cs!2).DNAPKcs(ku!2,liIV,psite~?) -> DNA12(site~cdsb) + Ku(dna,cs) + DNAPKcs(ku,liIV,psite~u) kddnapk2 
DNA13(site!1~cdsb).Ku(dna!1,cs!2).DNAPKcs(ku!2,liIV,psite~?) -> DNA13(site~cdsb) + Ku(dna,cs) + DNAPKcs(ku,liIV,psite~u) kddnapk2 
DNA14(site!1~cdsb).Ku(dna!1,cs!2).DNAPKcs(ku!2,liIV,psite~?) -> DNA14(site~cdsb) + Ku(dna,cs) + DNAPKcs(ku,liIV,psite~u) kddnapk2 
DNA15(site!1~cdsb).Ku(dna!1,cs!2).DNAPKcs(ku!2,liIV,psite~?) -> DNA15(site~cdsb) + Ku(dna,cs) + DNAPKcs(ku,liIV,psite~u) kddnapk2 
DNA16(site!1~cdsb).Ku(dna!1,cs!2).DNAPKcs(ku!2,liIV,psite~?) -> DNA16(site~cdsb) + Ku(dna,cs) + DNAPKcs(ku,liIV,psite~u) kddnapk2 
DNA17(site!1~cdsb).Ku(dna!1,cs!2).DNAPKcs(ku!2,liIV,psite~?) -> DNA17(site~cdsb) + Ku(dna,cs) + DNAPKcs(ku,liIV,psite~u) kddnapk2 
DNA18(site!1~cdsb).Ku(dna!1,cs!2).DNAPKcs(ku!2,liIV,psite~?) -> DNA18(site~cdsb) + Ku(dna,cs) + DNAPKcs(ku,liIV,psite~u) kddnapk2 
DNA19(site!1~cdsb).Ku(dna!1,cs!2).DNAPKcs(ku!2,liIV,psite~?) -> DNA19(site~cdsb) + Ku(dna,cs) + DNAPKcs(ku,liIV,psite~u) kddnapk2 
DNA20(site!1~cdsb).Ku(dna!1,cs!2).DNAPKcs(ku!2,liIV,psite~?) -> DNA20(site~cdsb) + Ku(dna,cs) + DNAPKcs(ku,liIV,psite~u) kddnapk2 
DNA21(site!1~cdsb).Ku(dna!1,cs!2).DNAPKcs(ku!2,liIV,psite~?) -> DNA21(site~cdsb) + Ku(dna,cs) + DNAPKcs(ku,liIV,psite~u) kddnapk2 
DNA22(site!1~cdsb).Ku(dna!1,cs!2).DNAPKcs(ku!2,liIV,psite~?) -> DNA22(site~cdsb) + Ku(dna,cs) + DNAPKcs(ku,liIV,psite~u) kddnapk2 
DNA23(site!1~cdsb).Ku(dna!1,cs!2).DNAPKcs(ku!2,liIV,psite~?) -> DNA23(site~cdsb) + Ku(dna,cs) + DNAPKcs(ku,liIV,psite~u) kddnapk2 
DNA24(site!1~cdsb).Ku(dna!1,cs!2).DNAPKcs(ku!2,liIV,psite~?) -> DNA24(site~cdsb) + Ku(dna,cs) + DNAPKcs(ku,liIV,psite~u) kddnapk2 
DNA25(site!1~cdsb).Ku(dna!1,cs!2).DNAPKcs(ku!2,liIV,psite~?) -> DNA25(site~cdsb) + Ku(dna,cs) + DNAPKcs(ku,liIV,psite~u) kddnapk2 
DNA26(site!1~cdsb).Ku(dna!1,cs!2).DNAPKcs(ku!2,liIV,psite~?) -> DNA26(site~cdsb) + Ku(dna,cs) + DNAPKcs(ku,liIV,psite~u) kddnapk2 
DNA27(site!1~cdsb).Ku(dna!1,cs!2).DNAPKcs(ku!2,liIV,psite~?) -> DNA27(site~cdsb) + Ku(dna,cs) + DNAPKcs(ku,liIV,psite~u) kddnapk2 
DNA28(site!1~cdsb).Ku(dna!1,cs!2).DNAPKcs(ku!2,liIV,psite~?) -> DNA28(site~cdsb) + Ku(dna,cs) + DNAPKcs(ku,liIV,psite~u) kddnapk2 
DNA29(site!1~cdsb).Ku(dna!1,cs!2).DNAPKcs(ku!2,liIV,psite~?) -> DNA29(site~cdsb) + Ku(dna,cs) + DNAPKcs(ku,liIV,psite~u) kddnapk2 
DNA30(site!1~cdsb).Ku(dna!1,cs!2).DNAPKcs(ku!2,liIV,psite~?) -> DNA30(site~cdsb) + Ku(dna,cs) + DNAPKcs(ku,liIV,psite~u) kddnapk2 
DNA31(site!1~cdsb).Ku(dna!1,cs!2).DNAPKcs(ku!2,liIV,psite~?) -> DNA31(site~cdsb) + Ku(dna,cs) + DNAPKcs(ku,liIV,psite~u) kddnapk2 
DNA32(site!1~cdsb).Ku(dna!1,cs!2).DNAPKcs(ku!2,liIV,psite~?) -> DNA32(site~cdsb) + Ku(dna,cs) + DNAPKcs(ku,liIV,psite~u) kddnapk2 
DNA33(site!1~cdsb).Ku(dna!1,cs!2).DNAPKcs(ku!2,liIV,psite~?) -> DNA33(site~cdsb) + Ku(dna,cs) + DNAPKcs(ku,liIV,psite~u) kddnapk2 
DNA34(site!1~cdsb).Ku(dna!1,cs!2).DNAPKcs(ku!2,liIV,psite~?) -> DNA34(site~cdsb) + Ku(dna,cs) + DNAPKcs(ku,liIV,psite~u) kddnapk2 
DNA35(site!1~cdsb).Ku(dna!1,cs!2).DNAPKcs(ku!2,liIV,psite~?) -> DNA35(site~cdsb) + Ku(dna,cs) + DNAPKcs(ku,liIV,psite~u) kddnapk2 
DNA36(site!1~cdsb).Ku(dna!1,cs!2).DNAPKcs(ku!2,liIV,psite~?) -> DNA36(site~cdsb) + Ku(dna,cs) + DNAPKcs(ku,liIV,psite~u) kddnapk2 
DNA37(site!1~cdsb).Ku(dna!1,cs!2).DNAPKcs(ku!2,liIV,psite~?) -> DNA37(site~cdsb) + Ku(dna,cs) + DNAPKcs(ku,liIV,psite~u) kddnapk2 
DNA38(site!1~cdsb).Ku(dna!1,cs!2).DNAPKcs(ku!2,liIV,psite~?) -> DNA38(site~cdsb) + Ku(dna,cs) + DNAPKcs(ku,liIV,psite~u) kddnapk2 
DNA39(site!1~cdsb).Ku(dna!1,cs!2).DNAPKcs(ku!2,liIV,psite~?) -> DNA39(site~cdsb) + Ku(dna,cs) + DNAPKcs(ku,liIV,psite~u) kddnapk2 
DNA40(site!1~cdsb).Ku(dna!1,cs!2).DNAPKcs(ku!2,liIV,psite~?) -> DNA40(site~cdsb) + Ku(dna,cs) + DNAPKcs(ku,liIV,psite~u) kddnapk2 
DNA41(site!1~cdsb).Ku(dna!1,cs!2).DNAPKcs(ku!2,liIV,psite~?) -> DNA41(site~cdsb) + Ku(dna,cs) + DNAPKcs(ku,liIV,psite~u) kddnapk2 
DNA42(site!1~cdsb).Ku(dna!1,cs!2).DNAPKcs(ku!2,liIV,psite~?) -> DNA42(site~cdsb) + Ku(dna,cs) + DNAPKcs(ku,liIV,psite~u) kddnapk2 
DNA43(site!1~cdsb).Ku(dna!1,cs!2).DNAPKcs(ku!2,liIV,psite~?) -> DNA43(site~cdsb) + Ku(dna,cs) + DNAPKcs(ku,liIV,psite~u) kddnapk2 
DNA44(site!1~cdsb).Ku(dna!1,cs!2).DNAPKcs(ku!2,liIV,psite~?) -> DNA44(site~cdsb) + Ku(dna,cs) + DNAPKcs(ku,liIV,psite~u) kddnapk2 
DNA45(site!1~cdsb).Ku(dna!1,cs!2).DNAPKcs(ku!2,liIV,psite~?) -> DNA45(site~cdsb) + Ku(dna,cs) + DNAPKcs(ku,liIV,psite~u) kddnapk2 
DNA46(site!1~cdsb).Ku(dna!1,cs!2).DNAPKcs(ku!2,liIV,psite~?) -> DNA46(site~cdsb) + Ku(dna,cs) + DNAPKcs(ku,liIV,psite~u) kddnapk2 
DNA47(site!1~cdsb).Ku(dna!1,cs!2).DNAPKcs(ku!2,liIV,psite~?) -> DNA47(site~cdsb) + Ku(dna,cs) + DNAPKcs(ku,liIV,psite~u) kddnapk2 
DNA48(site!1~cdsb).Ku(dna!1,cs!2).DNAPKcs(ku!2,liIV,psite~?) -> DNA48(site~cdsb) + Ku(dna,cs) + DNAPKcs(ku,liIV,psite~u) kddnapk2 
DNA49(site!1~cdsb).Ku(dna!1,cs!2).DNAPKcs(ku!2,liIV,psite~?) -> DNA49(site~cdsb) + Ku(dna,cs) + DNAPKcs(ku,liIV,psite~u) kddnapk2 
DNA50(site!1~cdsb).Ku(dna!1,cs!2).DNAPKcs(ku!2,liIV,psite~?) -> DNA50(site~cdsb) + Ku(dna,cs) + DNAPKcs(ku,liIV,psite~u) kddnapk2 

# DNAPKcs phosphorylation
# simple
DNA1(site!1~sdsb).Ku(dna!1,cs!2).DNAPKcs(ku!2,liIV,psite~u) -> DNA1(site!1~sdsb).Ku(dna!1,cs!2).DNAPKcs(ku!2,liIV,psite~p) kdnapkphos1
DNA2(site!1~sdsb).Ku(dna!1,cs!2).DNAPKcs(ku!2,liIV,psite~u) -> DNA2(site!1~sdsb).Ku(dna!1,cs!2).DNAPKcs(ku!2,liIV,psite~p) kdnapkphos1
DNA3(site!1~sdsb).Ku(dna!1,cs!2).DNAPKcs(ku!2,liIV,psite~u) -> DNA3(site!1~sdsb).Ku(dna!1,cs!2).DNAPKcs(ku!2,liIV,psite~p) kdnapkphos1
DNA4(site!1~sdsb).Ku(dna!1,cs!2).DNAPKcs(ku!2,liIV,psite~u) -> DNA4(site!1~sdsb).Ku(dna!1,cs!2).DNAPKcs(ku!2,liIV,psite~p) kdnapkphos1
DNA5(site!1~sdsb).Ku(dna!1,cs!2).DNAPKcs(ku!2,liIV,psite~u) -> DNA5(site!1~sdsb).Ku(dna!1,cs!2).DNAPKcs(ku!2,liIV,psite~p) kdnapkphos1
DNA6(site!1~sdsb).Ku(dna!1,cs!2).DNAPKcs(ku!2,liIV,psite~u) -> DNA6(site!1~sdsb).Ku(dna!1,cs!2).DNAPKcs(ku!2,liIV,psite~p) kdnapkphos1
DNA7(site!1~sdsb).Ku(dna!1,cs!2).DNAPKcs(ku!2,liIV,psite~u) -> DNA7(site!1~sdsb).Ku(dna!1,cs!2).DNAPKcs(ku!2,liIV,psite~p) kdnapkphos1
DNA8(site!1~sdsb).Ku(dna!1,cs!2).DNAPKcs(ku!2,liIV,psite~u) -> DNA8(site!1~sdsb).Ku(dna!1,cs!2).DNAPKcs(ku!2,liIV,psite~p) kdnapkphos1
DNA9(site!1~sdsb).Ku(dna!1,cs!2).DNAPKcs(ku!2,liIV,psite~u) -> DNA9(site!1~sdsb).Ku(dna!1,cs!2).DNAPKcs(ku!2,liIV,psite~p) kdnapkphos1
DNA10(site!1~sdsb).Ku(dna!1,cs!2).DNAPKcs(ku!2,liIV,psite~u) -> DNA10(site!1~sdsb).Ku(dna!1,cs!2).DNAPKcs(ku!2,liIV,psite~p) kdnapkphos1
DNA11(site!1~sdsb).Ku(dna!1,cs!2).DNAPKcs(ku!2,liIV,psite~u) -> DNA11(site!1~sdsb).Ku(dna!1,cs!2).DNAPKcs(ku!2,liIV,psite~p) kdnapkphos1
DNA12(site!1~sdsb).Ku(dna!1,cs!2).DNAPKcs(ku!2,liIV,psite~u) -> DNA12(site!1~sdsb).Ku(dna!1,cs!2).DNAPKcs(ku!2,liIV,psite~p) kdnapkphos1
DNA13(site!1~sdsb).Ku(dna!1,cs!2).DNAPKcs(ku!2,liIV,psite~u) -> DNA13(site!1~sdsb).Ku(dna!1,cs!2).DNAPKcs(ku!2,liIV,psite~p) kdnapkphos1
DNA14(site!1~sdsb).Ku(dna!1,cs!2).DNAPKcs(ku!2,liIV,psite~u) -> DNA14(site!1~sdsb).Ku(dna!1,cs!2).DNAPKcs(ku!2,liIV,psite~p) kdnapkphos1
DNA15(site!1~sdsb).Ku(dna!1,cs!2).DNAPKcs(ku!2,liIV,psite~u) -> DNA15(site!1~sdsb).Ku(dna!1,cs!2).DNAPKcs(ku!2,liIV,psite~p) kdnapkphos1
DNA16(site!1~sdsb).Ku(dna!1,cs!2).DNAPKcs(ku!2,liIV,psite~u) -> DNA16(site!1~sdsb).Ku(dna!1,cs!2).DNAPKcs(ku!2,liIV,psite~p) kdnapkphos1
DNA17(site!1~sdsb).Ku(dna!1,cs!2).DNAPKcs(ku!2,liIV,psite~u) -> DNA17(site!1~sdsb).Ku(dna!1,cs!2).DNAPKcs(ku!2,liIV,psite~p) kdnapkphos1
DNA18(site!1~sdsb).Ku(dna!1,cs!2).DNAPKcs(ku!2,liIV,psite~u) -> DNA18(site!1~sdsb).Ku(dna!1,cs!2).DNAPKcs(ku!2,liIV,psite~p) kdnapkphos1
DNA19(site!1~sdsb).Ku(dna!1,cs!2).DNAPKcs(ku!2,liIV,psite~u) -> DNA19(site!1~sdsb).Ku(dna!1,cs!2).DNAPKcs(ku!2,liIV,psite~p) kdnapkphos1
DNA20(site!1~sdsb).Ku(dna!1,cs!2).DNAPKcs(ku!2,liIV,psite~u) -> DNA20(site!1~sdsb).Ku(dna!1,cs!2).DNAPKcs(ku!2,liIV,psite~p) kdnapkphos1
DNA21(site!1~sdsb).Ku(dna!1,cs!2).DNAPKcs(ku!2,liIV,psite~u) -> DNA21(site!1~sdsb).Ku(dna!1,cs!2).DNAPKcs(ku!2,liIV,psite~p) kdnapkphos1
DNA22(site!1~sdsb).Ku(dna!1,cs!2).DNAPKcs(ku!2,liIV,psite~u) -> DNA22(site!1~sdsb).Ku(dna!1,cs!2).DNAPKcs(ku!2,liIV,psite~p) kdnapkphos1
DNA23(site!1~sdsb).Ku(dna!1,cs!2).DNAPKcs(ku!2,liIV,psite~u) -> DNA23(site!1~sdsb).Ku(dna!1,cs!2).DNAPKcs(ku!2,liIV,psite~p) kdnapkphos1
DNA24(site!1~sdsb).Ku(dna!1,cs!2).DNAPKcs(ku!2,liIV,psite~u) -> DNA24(site!1~sdsb).Ku(dna!1,cs!2).DNAPKcs(ku!2,liIV,psite~p) kdnapkphos1
DNA25(site!1~sdsb).Ku(dna!1,cs!2).DNAPKcs(ku!2,liIV,psite~u) -> DNA25(site!1~sdsb).Ku(dna!1,cs!2).DNAPKcs(ku!2,liIV,psite~p) kdnapkphos1
DNA26(site!1~sdsb).Ku(dna!1,cs!2).DNAPKcs(ku!2,liIV,psite~u) -> DNA26(site!1~sdsb).Ku(dna!1,cs!2).DNAPKcs(ku!2,liIV,psite~p) kdnapkphos1
DNA27(site!1~sdsb).Ku(dna!1,cs!2).DNAPKcs(ku!2,liIV,psite~u) -> DNA27(site!1~sdsb).Ku(dna!1,cs!2).DNAPKcs(ku!2,liIV,psite~p) kdnapkphos1
DNA28(site!1~sdsb).Ku(dna!1,cs!2).DNAPKcs(ku!2,liIV,psite~u) -> DNA28(site!1~sdsb).Ku(dna!1,cs!2).DNAPKcs(ku!2,liIV,psite~p) kdnapkphos1
DNA29(site!1~sdsb).Ku(dna!1,cs!2).DNAPKcs(ku!2,liIV,psite~u) -> DNA29(site!1~sdsb).Ku(dna!1,cs!2).DNAPKcs(ku!2,liIV,psite~p) kdnapkphos1
DNA30(site!1~sdsb).Ku(dna!1,cs!2).DNAPKcs(ku!2,liIV,psite~u) -> DNA30(site!1~sdsb).Ku(dna!1,cs!2).DNAPKcs(ku!2,liIV,psite~p) kdnapkphos1
DNA31(site!1~sdsb).Ku(dna!1,cs!2).DNAPKcs(ku!2,liIV,psite~u) -> DNA31(site!1~sdsb).Ku(dna!1,cs!2).DNAPKcs(ku!2,liIV,psite~p) kdnapkphos1
DNA32(site!1~sdsb).Ku(dna!1,cs!2).DNAPKcs(ku!2,liIV,psite~u) -> DNA32(site!1~sdsb).Ku(dna!1,cs!2).DNAPKcs(ku!2,liIV,psite~p) kdnapkphos1
DNA33(site!1~sdsb).Ku(dna!1,cs!2).DNAPKcs(ku!2,liIV,psite~u) -> DNA33(site!1~sdsb).Ku(dna!1,cs!2).DNAPKcs(ku!2,liIV,psite~p) kdnapkphos1
DNA34(site!1~sdsb).Ku(dna!1,cs!2).DNAPKcs(ku!2,liIV,psite~u) -> DNA34(site!1~sdsb).Ku(dna!1,cs!2).DNAPKcs(ku!2,liIV,psite~p) kdnapkphos1
DNA35(site!1~sdsb).Ku(dna!1,cs!2).DNAPKcs(ku!2,liIV,psite~u) -> DNA35(site!1~sdsb).Ku(dna!1,cs!2).DNAPKcs(ku!2,liIV,psite~p) kdnapkphos1
DNA36(site!1~sdsb).Ku(dna!1,cs!2).DNAPKcs(ku!2,liIV,psite~u) -> DNA36(site!1~sdsb).Ku(dna!1,cs!2).DNAPKcs(ku!2,liIV,psite~p) kdnapkphos1
DNA37(site!1~sdsb).Ku(dna!1,cs!2).DNAPKcs(ku!2,liIV,psite~u) -> DNA37(site!1~sdsb).Ku(dna!1,cs!2).DNAPKcs(ku!2,liIV,psite~p) kdnapkphos1
DNA38(site!1~sdsb).Ku(dna!1,cs!2).DNAPKcs(ku!2,liIV,psite~u) -> DNA38(site!1~sdsb).Ku(dna!1,cs!2).DNAPKcs(ku!2,liIV,psite~p) kdnapkphos1
DNA39(site!1~sdsb).Ku(dna!1,cs!2).DNAPKcs(ku!2,liIV,psite~u) -> DNA39(site!1~sdsb).Ku(dna!1,cs!2).DNAPKcs(ku!2,liIV,psite~p) kdnapkphos1
DNA40(site!1~sdsb).Ku(dna!1,cs!2).DNAPKcs(ku!2,liIV,psite~u) -> DNA40(site!1~sdsb).Ku(dna!1,cs!2).DNAPKcs(ku!2,liIV,psite~p) kdnapkphos1
DNA41(site!1~sdsb).Ku(dna!1,cs!2).DNAPKcs(ku!2,liIV,psite~u) -> DNA41(site!1~sdsb).Ku(dna!1,cs!2).DNAPKcs(ku!2,liIV,psite~p) kdnapkphos1
DNA42(site!1~sdsb).Ku(dna!1,cs!2).DNAPKcs(ku!2,liIV,psite~u) -> DNA42(site!1~sdsb).Ku(dna!1,cs!2).DNAPKcs(ku!2,liIV,psite~p) kdnapkphos1
DNA43(site!1~sdsb).Ku(dna!1,cs!2).DNAPKcs(ku!2,liIV,psite~u) -> DNA43(site!1~sdsb).Ku(dna!1,cs!2).DNAPKcs(ku!2,liIV,psite~p) kdnapkphos1
DNA44(site!1~sdsb).Ku(dna!1,cs!2).DNAPKcs(ku!2,liIV,psite~u) -> DNA44(site!1~sdsb).Ku(dna!1,cs!2).DNAPKcs(ku!2,liIV,psite~p) kdnapkphos1
DNA45(site!1~sdsb).Ku(dna!1,cs!2).DNAPKcs(ku!2,liIV,psite~u) -> DNA45(site!1~sdsb).Ku(dna!1,cs!2).DNAPKcs(ku!2,liIV,psite~p) kdnapkphos1
DNA46(site!1~sdsb).Ku(dna!1,cs!2).DNAPKcs(ku!2,liIV,psite~u) -> DNA46(site!1~sdsb).Ku(dna!1,cs!2).DNAPKcs(ku!2,liIV,psite~p) kdnapkphos1
DNA47(site!1~sdsb).Ku(dna!1,cs!2).DNAPKcs(ku!2,liIV,psite~u) -> DNA47(site!1~sdsb).Ku(dna!1,cs!2).DNAPKcs(ku!2,liIV,psite~p) kdnapkphos1
DNA48(site!1~sdsb).Ku(dna!1,cs!2).DNAPKcs(ku!2,liIV,psite~u) -> DNA48(site!1~sdsb).Ku(dna!1,cs!2).DNAPKcs(ku!2,liIV,psite~p) kdnapkphos1
DNA49(site!1~sdsb).Ku(dna!1,cs!2).DNAPKcs(ku!2,liIV,psite~u) -> DNA49(site!1~sdsb).Ku(dna!1,cs!2).DNAPKcs(ku!2,liIV,psite~p) kdnapkphos1
DNA50(site!1~sdsb).Ku(dna!1,cs!2).DNAPKcs(ku!2,liIV,psite~u) -> DNA50(site!1~sdsb).Ku(dna!1,cs!2).DNAPKcs(ku!2,liIV,psite~p) kdnapkphos1
# complex
DNA1(site!1~cdsb).Ku(dna!1,cs!2).DNAPKcs(ku!2,liIV,psite~u) -> DNA1(site!1~cdsb).Ku(dna!1,cs!2).DNAPKcs(ku!2,liIV,psite~p) kdnapkphos2
DNA2(site!1~cdsb).Ku(dna!1,cs!2).DNAPKcs(ku!2,liIV,psite~u) -> DNA2(site!1~cdsb).Ku(dna!1,cs!2).DNAPKcs(ku!2,liIV,psite~p) kdnapkphos2
DNA3(site!1~cdsb).Ku(dna!1,cs!2).DNAPKcs(ku!2,liIV,psite~u) -> DNA3(site!1~cdsb).Ku(dna!1,cs!2).DNAPKcs(ku!2,liIV,psite~p) kdnapkphos2
DNA4(site!1~cdsb).Ku(dna!1,cs!2).DNAPKcs(ku!2,liIV,psite~u) -> DNA4(site!1~cdsb).Ku(dna!1,cs!2).DNAPKcs(ku!2,liIV,psite~p) kdnapkphos2
DNA5(site!1~cdsb).Ku(dna!1,cs!2).DNAPKcs(ku!2,liIV,psite~u) -> DNA5(site!1~cdsb).Ku(dna!1,cs!2).DNAPKcs(ku!2,liIV,psite~p) kdnapkphos2
DNA6(site!1~cdsb).Ku(dna!1,cs!2).DNAPKcs(ku!2,liIV,psite~u) -> DNA6(site!1~cdsb).Ku(dna!1,cs!2).DNAPKcs(ku!2,liIV,psite~p) kdnapkphos2
DNA7(site!1~cdsb).Ku(dna!1,cs!2).DNAPKcs(ku!2,liIV,psite~u) -> DNA7(site!1~cdsb).Ku(dna!1,cs!2).DNAPKcs(ku!2,liIV,psite~p) kdnapkphos2
DNA8(site!1~cdsb).Ku(dna!1,cs!2).DNAPKcs(ku!2,liIV,psite~u) -> DNA8(site!1~cdsb).Ku(dna!1,cs!2).DNAPKcs(ku!2,liIV,psite~p) kdnapkphos2
DNA9(site!1~cdsb).Ku(dna!1,cs!2).DNAPKcs(ku!2,liIV,psite~u) -> DNA9(site!1~cdsb).Ku(dna!1,cs!2).DNAPKcs(ku!2,liIV,psite~p) kdnapkphos2
DNA10(site!1~cdsb).Ku(dna!1,cs!2).DNAPKcs(ku!2,liIV,psite~u) -> DNA10(site!1~cdsb).Ku(dna!1,cs!2).DNAPKcs(ku!2,liIV,psite~p) kdnapkphos2
DNA11(site!1~cdsb).Ku(dna!1,cs!2).DNAPKcs(ku!2,liIV,psite~u) -> DNA11(site!1~cdsb).Ku(dna!1,cs!2).DNAPKcs(ku!2,liIV,psite~p) kdnapkphos2
DNA12(site!1~cdsb).Ku(dna!1,cs!2).DNAPKcs(ku!2,liIV,psite~u) -> DNA12(site!1~cdsb).Ku(dna!1,cs!2).DNAPKcs(ku!2,liIV,psite~p) kdnapkphos2
DNA13(site!1~cdsb).Ku(dna!1,cs!2).DNAPKcs(ku!2,liIV,psite~u) -> DNA13(site!1~cdsb).Ku(dna!1,cs!2).DNAPKcs(ku!2,liIV,psite~p) kdnapkphos2
DNA14(site!1~cdsb).Ku(dna!1,cs!2).DNAPKcs(ku!2,liIV,psite~u) -> DNA14(site!1~cdsb).Ku(dna!1,cs!2).DNAPKcs(ku!2,liIV,psite~p) kdnapkphos2
DNA15(site!1~cdsb).Ku(dna!1,cs!2).DNAPKcs(ku!2,liIV,psite~u) -> DNA15(site!1~cdsb).Ku(dna!1,cs!2).DNAPKcs(ku!2,liIV,psite~p) kdnapkphos2
DNA16(site!1~cdsb).Ku(dna!1,cs!2).DNAPKcs(ku!2,liIV,psite~u) -> DNA16(site!1~cdsb).Ku(dna!1,cs!2).DNAPKcs(ku!2,liIV,psite~p) kdnapkphos2
DNA17(site!1~cdsb).Ku(dna!1,cs!2).DNAPKcs(ku!2,liIV,psite~u) -> DNA17(site!1~cdsb).Ku(dna!1,cs!2).DNAPKcs(ku!2,liIV,psite~p) kdnapkphos2
DNA18(site!1~cdsb).Ku(dna!1,cs!2).DNAPKcs(ku!2,liIV,psite~u) -> DNA18(site!1~cdsb).Ku(dna!1,cs!2).DNAPKcs(ku!2,liIV,psite~p) kdnapkphos2
DNA19(site!1~cdsb).Ku(dna!1,cs!2).DNAPKcs(ku!2,liIV,psite~u) -> DNA19(site!1~cdsb).Ku(dna!1,cs!2).DNAPKcs(ku!2,liIV,psite~p) kdnapkphos2
DNA20(site!1~cdsb).Ku(dna!1,cs!2).DNAPKcs(ku!2,liIV,psite~u) -> DNA20(site!1~cdsb).Ku(dna!1,cs!2).DNAPKcs(ku!2,liIV,psite~p) kdnapkphos2
DNA21(site!1~cdsb).Ku(dna!1,cs!2).DNAPKcs(ku!2,liIV,psite~u) -> DNA21(site!1~cdsb).Ku(dna!1,cs!2).DNAPKcs(ku!2,liIV,psite~p) kdnapkphos2
DNA22(site!1~cdsb).Ku(dna!1,cs!2).DNAPKcs(ku!2,liIV,psite~u) -> DNA22(site!1~cdsb).Ku(dna!1,cs!2).DNAPKcs(ku!2,liIV,psite~p) kdnapkphos2
DNA23(site!1~cdsb).Ku(dna!1,cs!2).DNAPKcs(ku!2,liIV,psite~u) -> DNA23(site!1~cdsb).Ku(dna!1,cs!2).DNAPKcs(ku!2,liIV,psite~p) kdnapkphos2
DNA24(site!1~cdsb).Ku(dna!1,cs!2).DNAPKcs(ku!2,liIV,psite~u) -> DNA24(site!1~cdsb).Ku(dna!1,cs!2).DNAPKcs(ku!2,liIV,psite~p) kdnapkphos2
DNA25(site!1~cdsb).Ku(dna!1,cs!2).DNAPKcs(ku!2,liIV,psite~u) -> DNA25(site!1~cdsb).Ku(dna!1,cs!2).DNAPKcs(ku!2,liIV,psite~p) kdnapkphos2
DNA26(site!1~cdsb).Ku(dna!1,cs!2).DNAPKcs(ku!2,liIV,psite~u) -> DNA26(site!1~cdsb).Ku(dna!1,cs!2).DNAPKcs(ku!2,liIV,psite~p) kdnapkphos2
DNA27(site!1~cdsb).Ku(dna!1,cs!2).DNAPKcs(ku!2,liIV,psite~u) -> DNA27(site!1~cdsb).Ku(dna!1,cs!2).DNAPKcs(ku!2,liIV,psite~p) kdnapkphos2
DNA28(site!1~cdsb).Ku(dna!1,cs!2).DNAPKcs(ku!2,liIV,psite~u) -> DNA28(site!1~cdsb).Ku(dna!1,cs!2).DNAPKcs(ku!2,liIV,psite~p) kdnapkphos2
DNA29(site!1~cdsb).Ku(dna!1,cs!2).DNAPKcs(ku!2,liIV,psite~u) -> DNA29(site!1~cdsb).Ku(dna!1,cs!2).DNAPKcs(ku!2,liIV,psite~p) kdnapkphos2
DNA30(site!1~cdsb).Ku(dna!1,cs!2).DNAPKcs(ku!2,liIV,psite~u) -> DNA30(site!1~cdsb).Ku(dna!1,cs!2).DNAPKcs(ku!2,liIV,psite~p) kdnapkphos2
DNA31(site!1~cdsb).Ku(dna!1,cs!2).DNAPKcs(ku!2,liIV,psite~u) -> DNA31(site!1~cdsb).Ku(dna!1,cs!2).DNAPKcs(ku!2,liIV,psite~p) kdnapkphos2
DNA32(site!1~cdsb).Ku(dna!1,cs!2).DNAPKcs(ku!2,liIV,psite~u) -> DNA32(site!1~cdsb).Ku(dna!1,cs!2).DNAPKcs(ku!2,liIV,psite~p) kdnapkphos2
DNA33(site!1~cdsb).Ku(dna!1,cs!2).DNAPKcs(ku!2,liIV,psite~u) -> DNA33(site!1~cdsb).Ku(dna!1,cs!2).DNAPKcs(ku!2,liIV,psite~p) kdnapkphos2
DNA34(site!1~cdsb).Ku(dna!1,cs!2).DNAPKcs(ku!2,liIV,psite~u) -> DNA34(site!1~cdsb).Ku(dna!1,cs!2).DNAPKcs(ku!2,liIV,psite~p) kdnapkphos2
DNA35(site!1~cdsb).Ku(dna!1,cs!2).DNAPKcs(ku!2,liIV,psite~u) -> DNA35(site!1~cdsb).Ku(dna!1,cs!2).DNAPKcs(ku!2,liIV,psite~p) kdnapkphos2
DNA36(site!1~cdsb).Ku(dna!1,cs!2).DNAPKcs(ku!2,liIV,psite~u) -> DNA36(site!1~cdsb).Ku(dna!1,cs!2).DNAPKcs(ku!2,liIV,psite~p) kdnapkphos2
DNA37(site!1~cdsb).Ku(dna!1,cs!2).DNAPKcs(ku!2,liIV,psite~u) -> DNA37(site!1~cdsb).Ku(dna!1,cs!2).DNAPKcs(ku!2,liIV,psite~p) kdnapkphos2
DNA38(site!1~cdsb).Ku(dna!1,cs!2).DNAPKcs(ku!2,liIV,psite~u) -> DNA38(site!1~cdsb).Ku(dna!1,cs!2).DNAPKcs(ku!2,liIV,psite~p) kdnapkphos2
DNA39(site!1~cdsb).Ku(dna!1,cs!2).DNAPKcs(ku!2,liIV,psite~u) -> DNA39(site!1~cdsb).Ku(dna!1,cs!2).DNAPKcs(ku!2,liIV,psite~p) kdnapkphos2
DNA40(site!1~cdsb).Ku(dna!1,cs!2).DNAPKcs(ku!2,liIV,psite~u) -> DNA40(site!1~cdsb).Ku(dna!1,cs!2).DNAPKcs(ku!2,liIV,psite~p) kdnapkphos2
DNA41(site!1~cdsb).Ku(dna!1,cs!2).DNAPKcs(ku!2,liIV,psite~u) -> DNA41(site!1~cdsb).Ku(dna!1,cs!2).DNAPKcs(ku!2,liIV,psite~p) kdnapkphos2
DNA42(site!1~cdsb).Ku(dna!1,cs!2).DNAPKcs(ku!2,liIV,psite~u) -> DNA42(site!1~cdsb).Ku(dna!1,cs!2).DNAPKcs(ku!2,liIV,psite~p) kdnapkphos2
DNA43(site!1~cdsb).Ku(dna!1,cs!2).DNAPKcs(ku!2,liIV,psite~u) -> DNA43(site!1~cdsb).Ku(dna!1,cs!2).DNAPKcs(ku!2,liIV,psite~p) kdnapkphos2
DNA44(site!1~cdsb).Ku(dna!1,cs!2).DNAPKcs(ku!2,liIV,psite~u) -> DNA44(site!1~cdsb).Ku(dna!1,cs!2).DNAPKcs(ku!2,liIV,psite~p) kdnapkphos2
DNA45(site!1~cdsb).Ku(dna!1,cs!2).DNAPKcs(ku!2,liIV,psite~u) -> DNA45(site!1~cdsb).Ku(dna!1,cs!2).DNAPKcs(ku!2,liIV,psite~p) kdnapkphos2
DNA46(site!1~cdsb).Ku(dna!1,cs!2).DNAPKcs(ku!2,liIV,psite~u) -> DNA46(site!1~cdsb).Ku(dna!1,cs!2).DNAPKcs(ku!2,liIV,psite~p) kdnapkphos2
DNA47(site!1~cdsb).Ku(dna!1,cs!2).DNAPKcs(ku!2,liIV,psite~u) -> DNA47(site!1~cdsb).Ku(dna!1,cs!2).DNAPKcs(ku!2,liIV,psite~p) kdnapkphos2
DNA48(site!1~cdsb).Ku(dna!1,cs!2).DNAPKcs(ku!2,liIV,psite~u) -> DNA48(site!1~cdsb).Ku(dna!1,cs!2).DNAPKcs(ku!2,liIV,psite~p) kdnapkphos2
DNA49(site!1~cdsb).Ku(dna!1,cs!2).DNAPKcs(ku!2,liIV,psite~u) -> DNA49(site!1~cdsb).Ku(dna!1,cs!2).DNAPKcs(ku!2,liIV,psite~p) kdnapkphos2
DNA50(site!1~cdsb).Ku(dna!1,cs!2).DNAPKcs(ku!2,liIV,psite~u) -> DNA50(site!1~cdsb).Ku(dna!1,cs!2).DNAPKcs(ku!2,liIV,psite~p) kdnapkphos2

# Ligase IV complex formation
#simple
DNA1(site!1~sdsb).Ku(dna!1,cs!2).DNAPKcs(ku!2,liIV,psite~p) + LiIV(cs) -> DNA1(site!1~sdsb).Ku(dna!1,cs!2).DNAPKcs(ku!2,liIV!3,psite~p).LiIV(cs!3) kliIV1
DNA2(site!1~sdsb).Ku(dna!1,cs!2).DNAPKcs(ku!2,liIV,psite~p) + LiIV(cs) -> DNA2(site!1~sdsb).Ku(dna!1,cs!2).DNAPKcs(ku!2,liIV!3,psite~p).LiIV(cs!3) kliIV1
DNA3(site!1~sdsb).Ku(dna!1,cs!2).DNAPKcs(ku!2,liIV,psite~p) + LiIV(cs) -> DNA3(site!1~sdsb).Ku(dna!1,cs!2).DNAPKcs(ku!2,liIV!3,psite~p).LiIV(cs!3) kliIV1
DNA4(site!1~sdsb).Ku(dna!1,cs!2).DNAPKcs(ku!2,liIV,psite~p) + LiIV(cs) -> DNA4(site!1~sdsb).Ku(dna!1,cs!2).DNAPKcs(ku!2,liIV!3,psite~p).LiIV(cs!3) kliIV1
DNA5(site!1~sdsb).Ku(dna!1,cs!2).DNAPKcs(ku!2,liIV,psite~p) + LiIV(cs) -> DNA5(site!1~sdsb).Ku(dna!1,cs!2).DNAPKcs(ku!2,liIV!3,psite~p).LiIV(cs!3) kliIV1
DNA6(site!1~sdsb).Ku(dna!1,cs!2).DNAPKcs(ku!2,liIV,psite~p) + LiIV(cs) -> DNA6(site!1~sdsb).Ku(dna!1,cs!2).DNAPKcs(ku!2,liIV!3,psite~p).LiIV(cs!3) kliIV1
DNA7(site!1~sdsb).Ku(dna!1,cs!2).DNAPKcs(ku!2,liIV,psite~p) + LiIV(cs) -> DNA7(site!1~sdsb).Ku(dna!1,cs!2).DNAPKcs(ku!2,liIV!3,psite~p).LiIV(cs!3) kliIV1
DNA8(site!1~sdsb).Ku(dna!1,cs!2).DNAPKcs(ku!2,liIV,psite~p) + LiIV(cs) -> DNA8(site!1~sdsb).Ku(dna!1,cs!2).DNAPKcs(ku!2,liIV!3,psite~p).LiIV(cs!3) kliIV1
DNA9(site!1~sdsb).Ku(dna!1,cs!2).DNAPKcs(ku!2,liIV,psite~p) + LiIV(cs) -> DNA9(site!1~sdsb).Ku(dna!1,cs!2).DNAPKcs(ku!2,liIV!3,psite~p).LiIV(cs!3) kliIV1
DNA10(site!1~sdsb).Ku(dna!1,cs!2).DNAPKcs(ku!2,liIV,psite~p) + LiIV(cs) -> DNA10(site!1~sdsb).Ku(dna!1,cs!2).DNAPKcs(ku!2,liIV!3,psite~p).LiIV(cs!3) kliIV1
DNA11(site!1~sdsb).Ku(dna!1,cs!2).DNAPKcs(ku!2,liIV,psite~p) + LiIV(cs) -> DNA11(site!1~sdsb).Ku(dna!1,cs!2).DNAPKcs(ku!2,liIV!3,psite~p).LiIV(cs!3) kliIV1
DNA12(site!1~sdsb).Ku(dna!1,cs!2).DNAPKcs(ku!2,liIV,psite~p) + LiIV(cs) -> DNA12(site!1~sdsb).Ku(dna!1,cs!2).DNAPKcs(ku!2,liIV!3,psite~p).LiIV(cs!3) kliIV1
DNA13(site!1~sdsb).Ku(dna!1,cs!2).DNAPKcs(ku!2,liIV,psite~p) + LiIV(cs) -> DNA13(site!1~sdsb).Ku(dna!1,cs!2).DNAPKcs(ku!2,liIV!3,psite~p).LiIV(cs!3) kliIV1
DNA14(site!1~sdsb).Ku(dna!1,cs!2).DNAPKcs(ku!2,liIV,psite~p) + LiIV(cs) -> DNA14(site!1~sdsb).Ku(dna!1,cs!2).DNAPKcs(ku!2,liIV!3,psite~p).LiIV(cs!3) kliIV1
DNA15(site!1~sdsb).Ku(dna!1,cs!2).DNAPKcs(ku!2,liIV,psite~p) + LiIV(cs) -> DNA15(site!1~sdsb).Ku(dna!1,cs!2).DNAPKcs(ku!2,liIV!3,psite~p).LiIV(cs!3) kliIV1
DNA16(site!1~sdsb).Ku(dna!1,cs!2).DNAPKcs(ku!2,liIV,psite~p) + LiIV(cs) -> DNA16(site!1~sdsb).Ku(dna!1,cs!2).DNAPKcs(ku!2,liIV!3,psite~p).LiIV(cs!3) kliIV1
DNA17(site!1~sdsb).Ku(dna!1,cs!2).DNAPKcs(ku!2,liIV,psite~p) + LiIV(cs) -> DNA17(site!1~sdsb).Ku(dna!1,cs!2).DNAPKcs(ku!2,liIV!3,psite~p).LiIV(cs!3) kliIV1
DNA18(site!1~sdsb).Ku(dna!1,cs!2).DNAPKcs(ku!2,liIV,psite~p) + LiIV(cs) -> DNA18(site!1~sdsb).Ku(dna!1,cs!2).DNAPKcs(ku!2,liIV!3,psite~p).LiIV(cs!3) kliIV1
DNA19(site!1~sdsb).Ku(dna!1,cs!2).DNAPKcs(ku!2,liIV,psite~p) + LiIV(cs) -> DNA19(site!1~sdsb).Ku(dna!1,cs!2).DNAPKcs(ku!2,liIV!3,psite~p).LiIV(cs!3) kliIV1
DNA20(site!1~sdsb).Ku(dna!1,cs!2).DNAPKcs(ku!2,liIV,psite~p) + LiIV(cs) -> DNA20(site!1~sdsb).Ku(dna!1,cs!2).DNAPKcs(ku!2,liIV!3,psite~p).LiIV(cs!3) kliIV1
DNA21(site!1~sdsb).Ku(dna!1,cs!2).DNAPKcs(ku!2,liIV,psite~p) + LiIV(cs) -> DNA21(site!1~sdsb).Ku(dna!1,cs!2).DNAPKcs(ku!2,liIV!3,psite~p).LiIV(cs!3) kliIV1
DNA22(site!1~sdsb).Ku(dna!1,cs!2).DNAPKcs(ku!2,liIV,psite~p) + LiIV(cs) -> DNA22(site!1~sdsb).Ku(dna!1,cs!2).DNAPKcs(ku!2,liIV!3,psite~p).LiIV(cs!3) kliIV1
DNA23(site!1~sdsb).Ku(dna!1,cs!2).DNAPKcs(ku!2,liIV,psite~p) + LiIV(cs) -> DNA23(site!1~sdsb).Ku(dna!1,cs!2).DNAPKcs(ku!2,liIV!3,psite~p).LiIV(cs!3) kliIV1
DNA24(site!1~sdsb).Ku(dna!1,cs!2).DNAPKcs(ku!2,liIV,psite~p) + LiIV(cs) -> DNA24(site!1~sdsb).Ku(dna!1,cs!2).DNAPKcs(ku!2,liIV!3,psite~p).LiIV(cs!3) kliIV1
DNA25(site!1~sdsb).Ku(dna!1,cs!2).DNAPKcs(ku!2,liIV,psite~p) + LiIV(cs) -> DNA25(site!1~sdsb).Ku(dna!1,cs!2).DNAPKcs(ku!2,liIV!3,psite~p).LiIV(cs!3) kliIV1
DNA26(site!1~sdsb).Ku(dna!1,cs!2).DNAPKcs(ku!2,liIV,psite~p) + LiIV(cs) -> DNA26(site!1~sdsb).Ku(dna!1,cs!2).DNAPKcs(ku!2,liIV!3,psite~p).LiIV(cs!3) kliIV1
DNA27(site!1~sdsb).Ku(dna!1,cs!2).DNAPKcs(ku!2,liIV,psite~p) + LiIV(cs) -> DNA27(site!1~sdsb).Ku(dna!1,cs!2).DNAPKcs(ku!2,liIV!3,psite~p).LiIV(cs!3) kliIV1
DNA28(site!1~sdsb).Ku(dna!1,cs!2).DNAPKcs(ku!2,liIV,psite~p) + LiIV(cs) -> DNA28(site!1~sdsb).Ku(dna!1,cs!2).DNAPKcs(ku!2,liIV!3,psite~p).LiIV(cs!3) kliIV1
DNA29(site!1~sdsb).Ku(dna!1,cs!2).DNAPKcs(ku!2,liIV,psite~p) + LiIV(cs) -> DNA29(site!1~sdsb).Ku(dna!1,cs!2).DNAPKcs(ku!2,liIV!3,psite~p).LiIV(cs!3) kliIV1
DNA30(site!1~sdsb).Ku(dna!1,cs!2).DNAPKcs(ku!2,liIV,psite~p) + LiIV(cs) -> DNA30(site!1~sdsb).Ku(dna!1,cs!2).DNAPKcs(ku!2,liIV!3,psite~p).LiIV(cs!3) kliIV1
DNA31(site!1~sdsb).Ku(dna!1,cs!2).DNAPKcs(ku!2,liIV,psite~p) + LiIV(cs) -> DNA31(site!1~sdsb).Ku(dna!1,cs!2).DNAPKcs(ku!2,liIV!3,psite~p).LiIV(cs!3) kliIV1
DNA32(site!1~sdsb).Ku(dna!1,cs!2).DNAPKcs(ku!2,liIV,psite~p) + LiIV(cs) -> DNA32(site!1~sdsb).Ku(dna!1,cs!2).DNAPKcs(ku!2,liIV!3,psite~p).LiIV(cs!3) kliIV1
DNA33(site!1~sdsb).Ku(dna!1,cs!2).DNAPKcs(ku!2,liIV,psite~p) + LiIV(cs) -> DNA33(site!1~sdsb).Ku(dna!1,cs!2).DNAPKcs(ku!2,liIV!3,psite~p).LiIV(cs!3) kliIV1
DNA34(site!1~sdsb).Ku(dna!1,cs!2).DNAPKcs(ku!2,liIV,psite~p) + LiIV(cs) -> DNA34(site!1~sdsb).Ku(dna!1,cs!2).DNAPKcs(ku!2,liIV!3,psite~p).LiIV(cs!3) kliIV1
DNA35(site!1~sdsb).Ku(dna!1,cs!2).DNAPKcs(ku!2,liIV,psite~p) + LiIV(cs) -> DNA35(site!1~sdsb).Ku(dna!1,cs!2).DNAPKcs(ku!2,liIV!3,psite~p).LiIV(cs!3) kliIV1
DNA36(site!1~sdsb).Ku(dna!1,cs!2).DNAPKcs(ku!2,liIV,psite~p) + LiIV(cs) -> DNA36(site!1~sdsb).Ku(dna!1,cs!2).DNAPKcs(ku!2,liIV!3,psite~p).LiIV(cs!3) kliIV1
DNA37(site!1~sdsb).Ku(dna!1,cs!2).DNAPKcs(ku!2,liIV,psite~p) + LiIV(cs) -> DNA37(site!1~sdsb).Ku(dna!1,cs!2).DNAPKcs(ku!2,liIV!3,psite~p).LiIV(cs!3) kliIV1
DNA38(site!1~sdsb).Ku(dna!1,cs!2).DNAPKcs(ku!2,liIV,psite~p) + LiIV(cs) -> DNA38(site!1~sdsb).Ku(dna!1,cs!2).DNAPKcs(ku!2,liIV!3,psite~p).LiIV(cs!3) kliIV1
DNA39(site!1~sdsb).Ku(dna!1,cs!2).DNAPKcs(ku!2,liIV,psite~p) + LiIV(cs) -> DNA39(site!1~sdsb).Ku(dna!1,cs!2).DNAPKcs(ku!2,liIV!3,psite~p).LiIV(cs!3) kliIV1
DNA40(site!1~sdsb).Ku(dna!1,cs!2).DNAPKcs(ku!2,liIV,psite~p) + LiIV(cs) -> DNA40(site!1~sdsb).Ku(dna!1,cs!2).DNAPKcs(ku!2,liIV!3,psite~p).LiIV(cs!3) kliIV1
DNA41(site!1~sdsb).Ku(dna!1,cs!2).DNAPKcs(ku!2,liIV,psite~p) + LiIV(cs) -> DNA41(site!1~sdsb).Ku(dna!1,cs!2).DNAPKcs(ku!2,liIV!3,psite~p).LiIV(cs!3) kliIV1
DNA42(site!1~sdsb).Ku(dna!1,cs!2).DNAPKcs(ku!2,liIV,psite~p) + LiIV(cs) -> DNA42(site!1~sdsb).Ku(dna!1,cs!2).DNAPKcs(ku!2,liIV!3,psite~p).LiIV(cs!3) kliIV1
DNA43(site!1~sdsb).Ku(dna!1,cs!2).DNAPKcs(ku!2,liIV,psite~p) + LiIV(cs) -> DNA43(site!1~sdsb).Ku(dna!1,cs!2).DNAPKcs(ku!2,liIV!3,psite~p).LiIV(cs!3) kliIV1
DNA44(site!1~sdsb).Ku(dna!1,cs!2).DNAPKcs(ku!2,liIV,psite~p) + LiIV(cs) -> DNA44(site!1~sdsb).Ku(dna!1,cs!2).DNAPKcs(ku!2,liIV!3,psite~p).LiIV(cs!3) kliIV1
DNA45(site!1~sdsb).Ku(dna!1,cs!2).DNAPKcs(ku!2,liIV,psite~p) + LiIV(cs) -> DNA45(site!1~sdsb).Ku(dna!1,cs!2).DNAPKcs(ku!2,liIV!3,psite~p).LiIV(cs!3) kliIV1
DNA46(site!1~sdsb).Ku(dna!1,cs!2).DNAPKcs(ku!2,liIV,psite~p) + LiIV(cs) -> DNA46(site!1~sdsb).Ku(dna!1,cs!2).DNAPKcs(ku!2,liIV!3,psite~p).LiIV(cs!3) kliIV1
DNA47(site!1~sdsb).Ku(dna!1,cs!2).DNAPKcs(ku!2,liIV,psite~p) + LiIV(cs) -> DNA47(site!1~sdsb).Ku(dna!1,cs!2).DNAPKcs(ku!2,liIV!3,psite~p).LiIV(cs!3) kliIV1
DNA48(site!1~sdsb).Ku(dna!1,cs!2).DNAPKcs(ku!2,liIV,psite~p) + LiIV(cs) -> DNA48(site!1~sdsb).Ku(dna!1,cs!2).DNAPKcs(ku!2,liIV!3,psite~p).LiIV(cs!3) kliIV1
DNA49(site!1~sdsb).Ku(dna!1,cs!2).DNAPKcs(ku!2,liIV,psite~p) + LiIV(cs) -> DNA49(site!1~sdsb).Ku(dna!1,cs!2).DNAPKcs(ku!2,liIV!3,psite~p).LiIV(cs!3) kliIV1
DNA50(site!1~sdsb).Ku(dna!1,cs!2).DNAPKcs(ku!2,liIV,psite~p) + LiIV(cs) -> DNA50(site!1~sdsb).Ku(dna!1,cs!2).DNAPKcs(ku!2,liIV!3,psite~p).LiIV(cs!3) kliIV1
#complex
DNA1(site!1~cdsb).Ku(dna!1,cs!2).DNAPKcs(ku!2,liIV,psite~p) + LiIV(cs) -> DNA1(site!1~cdsb).Ku(dna!1,cs!2).DNAPKcs(ku!2,liIV!3,psite~p).LiIV(cs!3) kliIV2
DNA2(site!1~cdsb).Ku(dna!1,cs!2).DNAPKcs(ku!2,liIV,psite~p) + LiIV(cs) -> DNA2(site!1~cdsb).Ku(dna!1,cs!2).DNAPKcs(ku!2,liIV!3,psite~p).LiIV(cs!3) kliIV2
DNA3(site!1~cdsb).Ku(dna!1,cs!2).DNAPKcs(ku!2,liIV,psite~p) + LiIV(cs) -> DNA3(site!1~cdsb).Ku(dna!1,cs!2).DNAPKcs(ku!2,liIV!3,psite~p).LiIV(cs!3) kliIV2
DNA4(site!1~cdsb).Ku(dna!1,cs!2).DNAPKcs(ku!2,liIV,psite~p) + LiIV(cs) -> DNA4(site!1~cdsb).Ku(dna!1,cs!2).DNAPKcs(ku!2,liIV!3,psite~p).LiIV(cs!3) kliIV2
DNA5(site!1~cdsb).Ku(dna!1,cs!2).DNAPKcs(ku!2,liIV,psite~p) + LiIV(cs) -> DNA5(site!1~cdsb).Ku(dna!1,cs!2).DNAPKcs(ku!2,liIV!3,psite~p).LiIV(cs!3) kliIV2
DNA6(site!1~cdsb).Ku(dna!1,cs!2).DNAPKcs(ku!2,liIV,psite~p) + LiIV(cs) -> DNA6(site!1~cdsb).Ku(dna!1,cs!2).DNAPKcs(ku!2,liIV!3,psite~p).LiIV(cs!3) kliIV2
DNA7(site!1~cdsb).Ku(dna!1,cs!2).DNAPKcs(ku!2,liIV,psite~p) + LiIV(cs) -> DNA7(site!1~cdsb).Ku(dna!1,cs!2).DNAPKcs(ku!2,liIV!3,psite~p).LiIV(cs!3) kliIV2
DNA8(site!1~cdsb).Ku(dna!1,cs!2).DNAPKcs(ku!2,liIV,psite~p) + LiIV(cs) -> DNA8(site!1~cdsb).Ku(dna!1,cs!2).DNAPKcs(ku!2,liIV!3,psite~p).LiIV(cs!3) kliIV2
DNA9(site!1~cdsb).Ku(dna!1,cs!2).DNAPKcs(ku!2,liIV,psite~p) + LiIV(cs) -> DNA9(site!1~cdsb).Ku(dna!1,cs!2).DNAPKcs(ku!2,liIV!3,psite~p).LiIV(cs!3) kliIV2
DNA10(site!1~cdsb).Ku(dna!1,cs!2).DNAPKcs(ku!2,liIV,psite~p) + LiIV(cs) -> DNA10(site!1~cdsb).Ku(dna!1,cs!2).DNAPKcs(ku!2,liIV!3,psite~p).LiIV(cs!3) kliIV2
DNA11(site!1~cdsb).Ku(dna!1,cs!2).DNAPKcs(ku!2,liIV,psite~p) + LiIV(cs) -> DNA11(site!1~cdsb).Ku(dna!1,cs!2).DNAPKcs(ku!2,liIV!3,psite~p).LiIV(cs!3) kliIV2
DNA12(site!1~cdsb).Ku(dna!1,cs!2).DNAPKcs(ku!2,liIV,psite~p) + LiIV(cs) -> DNA12(site!1~cdsb).Ku(dna!1,cs!2).DNAPKcs(ku!2,liIV!3,psite~p).LiIV(cs!3) kliIV2
DNA13(site!1~cdsb).Ku(dna!1,cs!2).DNAPKcs(ku!2,liIV,psite~p) + LiIV(cs) -> DNA13(site!1~cdsb).Ku(dna!1,cs!2).DNAPKcs(ku!2,liIV!3,psite~p).LiIV(cs!3) kliIV2
DNA14(site!1~cdsb).Ku(dna!1,cs!2).DNAPKcs(ku!2,liIV,psite~p) + LiIV(cs) -> DNA14(site!1~cdsb).Ku(dna!1,cs!2).DNAPKcs(ku!2,liIV!3,psite~p).LiIV(cs!3) kliIV2
DNA15(site!1~cdsb).Ku(dna!1,cs!2).DNAPKcs(ku!2,liIV,psite~p) + LiIV(cs) -> DNA15(site!1~cdsb).Ku(dna!1,cs!2).DNAPKcs(ku!2,liIV!3,psite~p).LiIV(cs!3) kliIV2
DNA16(site!1~cdsb).Ku(dna!1,cs!2).DNAPKcs(ku!2,liIV,psite~p) + LiIV(cs) -> DNA16(site!1~cdsb).Ku(dna!1,cs!2).DNAPKcs(ku!2,liIV!3,psite~p).LiIV(cs!3) kliIV2
DNA17(site!1~cdsb).Ku(dna!1,cs!2).DNAPKcs(ku!2,liIV,psite~p) + LiIV(cs) -> DNA17(site!1~cdsb).Ku(dna!1,cs!2).DNAPKcs(ku!2,liIV!3,psite~p).LiIV(cs!3) kliIV2
DNA18(site!1~cdsb).Ku(dna!1,cs!2).DNAPKcs(ku!2,liIV,psite~p) + LiIV(cs) -> DNA18(site!1~cdsb).Ku(dna!1,cs!2).DNAPKcs(ku!2,liIV!3,psite~p).LiIV(cs!3) kliIV2
DNA19(site!1~cdsb).Ku(dna!1,cs!2).DNAPKcs(ku!2,liIV,psite~p) + LiIV(cs) -> DNA19(site!1~cdsb).Ku(dna!1,cs!2).DNAPKcs(ku!2,liIV!3,psite~p).LiIV(cs!3) kliIV2
DNA20(site!1~cdsb).Ku(dna!1,cs!2).DNAPKcs(ku!2,liIV,psite~p) + LiIV(cs) -> DNA20(site!1~cdsb).Ku(dna!1,cs!2).DNAPKcs(ku!2,liIV!3,psite~p).LiIV(cs!3) kliIV2
DNA21(site!1~cdsb).Ku(dna!1,cs!2).DNAPKcs(ku!2,liIV,psite~p) + LiIV(cs) -> DNA21(site!1~cdsb).Ku(dna!1,cs!2).DNAPKcs(ku!2,liIV!3,psite~p).LiIV(cs!3) kliIV2
DNA22(site!1~cdsb).Ku(dna!1,cs!2).DNAPKcs(ku!2,liIV,psite~p) + LiIV(cs) -> DNA22(site!1~cdsb).Ku(dna!1,cs!2).DNAPKcs(ku!2,liIV!3,psite~p).LiIV(cs!3) kliIV2
DNA23(site!1~cdsb).Ku(dna!1,cs!2).DNAPKcs(ku!2,liIV,psite~p) + LiIV(cs) -> DNA23(site!1~cdsb).Ku(dna!1,cs!2).DNAPKcs(ku!2,liIV!3,psite~p).LiIV(cs!3) kliIV2
DNA24(site!1~cdsb).Ku(dna!1,cs!2).DNAPKcs(ku!2,liIV,psite~p) + LiIV(cs) -> DNA24(site!1~cdsb).Ku(dna!1,cs!2).DNAPKcs(ku!2,liIV!3,psite~p).LiIV(cs!3) kliIV2
DNA25(site!1~cdsb).Ku(dna!1,cs!2).DNAPKcs(ku!2,liIV,psite~p) + LiIV(cs) -> DNA25(site!1~cdsb).Ku(dna!1,cs!2).DNAPKcs(ku!2,liIV!3,psite~p).LiIV(cs!3) kliIV2
DNA26(site!1~cdsb).Ku(dna!1,cs!2).DNAPKcs(ku!2,liIV,psite~p) + LiIV(cs) -> DNA26(site!1~cdsb).Ku(dna!1,cs!2).DNAPKcs(ku!2,liIV!3,psite~p).LiIV(cs!3) kliIV2
DNA27(site!1~cdsb).Ku(dna!1,cs!2).DNAPKcs(ku!2,liIV,psite~p) + LiIV(cs) -> DNA27(site!1~cdsb).Ku(dna!1,cs!2).DNAPKcs(ku!2,liIV!3,psite~p).LiIV(cs!3) kliIV2
DNA28(site!1~cdsb).Ku(dna!1,cs!2).DNAPKcs(ku!2,liIV,psite~p) + LiIV(cs) -> DNA28(site!1~cdsb).Ku(dna!1,cs!2).DNAPKcs(ku!2,liIV!3,psite~p).LiIV(cs!3) kliIV2
DNA29(site!1~cdsb).Ku(dna!1,cs!2).DNAPKcs(ku!2,liIV,psite~p) + LiIV(cs) -> DNA29(site!1~cdsb).Ku(dna!1,cs!2).DNAPKcs(ku!2,liIV!3,psite~p).LiIV(cs!3) kliIV2
DNA30(site!1~cdsb).Ku(dna!1,cs!2).DNAPKcs(ku!2,liIV,psite~p) + LiIV(cs) -> DNA30(site!1~cdsb).Ku(dna!1,cs!2).DNAPKcs(ku!2,liIV!3,psite~p).LiIV(cs!3) kliIV2
DNA31(site!1~cdsb).Ku(dna!1,cs!2).DNAPKcs(ku!2,liIV,psite~p) + LiIV(cs) -> DNA31(site!1~cdsb).Ku(dna!1,cs!2).DNAPKcs(ku!2,liIV!3,psite~p).LiIV(cs!3) kliIV2
DNA32(site!1~cdsb).Ku(dna!1,cs!2).DNAPKcs(ku!2,liIV,psite~p) + LiIV(cs) -> DNA32(site!1~cdsb).Ku(dna!1,cs!2).DNAPKcs(ku!2,liIV!3,psite~p).LiIV(cs!3) kliIV2
DNA33(site!1~cdsb).Ku(dna!1,cs!2).DNAPKcs(ku!2,liIV,psite~p) + LiIV(cs) -> DNA33(site!1~cdsb).Ku(dna!1,cs!2).DNAPKcs(ku!2,liIV!3,psite~p).LiIV(cs!3) kliIV2
DNA34(site!1~cdsb).Ku(dna!1,cs!2).DNAPKcs(ku!2,liIV,psite~p) + LiIV(cs) -> DNA34(site!1~cdsb).Ku(dna!1,cs!2).DNAPKcs(ku!2,liIV!3,psite~p).LiIV(cs!3) kliIV2
DNA35(site!1~cdsb).Ku(dna!1,cs!2).DNAPKcs(ku!2,liIV,psite~p) + LiIV(cs) -> DNA35(site!1~cdsb).Ku(dna!1,cs!2).DNAPKcs(ku!2,liIV!3,psite~p).LiIV(cs!3) kliIV2
DNA36(site!1~cdsb).Ku(dna!1,cs!2).DNAPKcs(ku!2,liIV,psite~p) + LiIV(cs) -> DNA36(site!1~cdsb).Ku(dna!1,cs!2).DNAPKcs(ku!2,liIV!3,psite~p).LiIV(cs!3) kliIV2
DNA37(site!1~cdsb).Ku(dna!1,cs!2).DNAPKcs(ku!2,liIV,psite~p) + LiIV(cs) -> DNA37(site!1~cdsb).Ku(dna!1,cs!2).DNAPKcs(ku!2,liIV!3,psite~p).LiIV(cs!3) kliIV2
DNA38(site!1~cdsb).Ku(dna!1,cs!2).DNAPKcs(ku!2,liIV,psite~p) + LiIV(cs) -> DNA38(site!1~cdsb).Ku(dna!1,cs!2).DNAPKcs(ku!2,liIV!3,psite~p).LiIV(cs!3) kliIV2
DNA39(site!1~cdsb).Ku(dna!1,cs!2).DNAPKcs(ku!2,liIV,psite~p) + LiIV(cs) -> DNA39(site!1~cdsb).Ku(dna!1,cs!2).DNAPKcs(ku!2,liIV!3,psite~p).LiIV(cs!3) kliIV2
DNA40(site!1~cdsb).Ku(dna!1,cs!2).DNAPKcs(ku!2,liIV,psite~p) + LiIV(cs) -> DNA40(site!1~cdsb).Ku(dna!1,cs!2).DNAPKcs(ku!2,liIV!3,psite~p).LiIV(cs!3) kliIV2
DNA41(site!1~cdsb).Ku(dna!1,cs!2).DNAPKcs(ku!2,liIV,psite~p) + LiIV(cs) -> DNA41(site!1~cdsb).Ku(dna!1,cs!2).DNAPKcs(ku!2,liIV!3,psite~p).LiIV(cs!3) kliIV2
DNA42(site!1~cdsb).Ku(dna!1,cs!2).DNAPKcs(ku!2,liIV,psite~p) + LiIV(cs) -> DNA42(site!1~cdsb).Ku(dna!1,cs!2).DNAPKcs(ku!2,liIV!3,psite~p).LiIV(cs!3) kliIV2
DNA43(site!1~cdsb).Ku(dna!1,cs!2).DNAPKcs(ku!2,liIV,psite~p) + LiIV(cs) -> DNA43(site!1~cdsb).Ku(dna!1,cs!2).DNAPKcs(ku!2,liIV!3,psite~p).LiIV(cs!3) kliIV2
DNA44(site!1~cdsb).Ku(dna!1,cs!2).DNAPKcs(ku!2,liIV,psite~p) + LiIV(cs) -> DNA44(site!1~cdsb).Ku(dna!1,cs!2).DNAPKcs(ku!2,liIV!3,psite~p).LiIV(cs!3) kliIV2
DNA45(site!1~cdsb).Ku(dna!1,cs!2).DNAPKcs(ku!2,liIV,psite~p) + LiIV(cs) -> DNA45(site!1~cdsb).Ku(dna!1,cs!2).DNAPKcs(ku!2,liIV!3,psite~p).LiIV(cs!3) kliIV2
DNA46(site!1~cdsb).Ku(dna!1,cs!2).DNAPKcs(ku!2,liIV,psite~p) + LiIV(cs) -> DNA46(site!1~cdsb).Ku(dna!1,cs!2).DNAPKcs(ku!2,liIV!3,psite~p).LiIV(cs!3) kliIV2
DNA47(site!1~cdsb).Ku(dna!1,cs!2).DNAPKcs(ku!2,liIV,psite~p) + LiIV(cs) -> DNA47(site!1~cdsb).Ku(dna!1,cs!2).DNAPKcs(ku!2,liIV!3,psite~p).LiIV(cs!3) kliIV2
DNA48(site!1~cdsb).Ku(dna!1,cs!2).DNAPKcs(ku!2,liIV,psite~p) + LiIV(cs) -> DNA48(site!1~cdsb).Ku(dna!1,cs!2).DNAPKcs(ku!2,liIV!3,psite~p).LiIV(cs!3) kliIV2
DNA49(site!1~cdsb).Ku(dna!1,cs!2).DNAPKcs(ku!2,liIV,psite~p) + LiIV(cs) -> DNA49(site!1~cdsb).Ku(dna!1,cs!2).DNAPKcs(ku!2,liIV!3,psite~p).LiIV(cs!3) kliIV2
DNA50(site!1~cdsb).Ku(dna!1,cs!2).DNAPKcs(ku!2,liIV,psite~p) + LiIV(cs) -> DNA50(site!1~cdsb).Ku(dna!1,cs!2).DNAPKcs(ku!2,liIV!3,psite~p).LiIV(cs!3) kliIV2

# LiIV dissociation
#simple
DNA1(site!1~sdsb).Ku(dna!1,cs!2).DNAPKcs(ku!2,liIV!3,psite~p).LiIV(cs!3) -> DNA1(site!1~sdsb).Ku(dna!1,cs!2).DNAPKcs(ku!2,liIV,psite~p) + LiIV(cs)  kdliIV1
DNA2(site!1~sdsb).Ku(dna!1,cs!2).DNAPKcs(ku!2,liIV!3,psite~p).LiIV(cs!3) -> DNA2(site!1~sdsb).Ku(dna!1,cs!2).DNAPKcs(ku!2,liIV,psite~p) + LiIV(cs)  kdliIV1
DNA3(site!1~sdsb).Ku(dna!1,cs!2).DNAPKcs(ku!2,liIV!3,psite~p).LiIV(cs!3) -> DNA3(site!1~sdsb).Ku(dna!1,cs!2).DNAPKcs(ku!2,liIV,psite~p) + LiIV(cs)  kdliIV1
DNA4(site!1~sdsb).Ku(dna!1,cs!2).DNAPKcs(ku!2,liIV!3,psite~p).LiIV(cs!3) -> DNA4(site!1~sdsb).Ku(dna!1,cs!2).DNAPKcs(ku!2,liIV,psite~p) + LiIV(cs)  kdliIV1
DNA5(site!1~sdsb).Ku(dna!1,cs!2).DNAPKcs(ku!2,liIV!3,psite~p).LiIV(cs!3) -> DNA5(site!1~sdsb).Ku(dna!1,cs!2).DNAPKcs(ku!2,liIV,psite~p) + LiIV(cs)  kdliIV1
DNA6(site!1~sdsb).Ku(dna!1,cs!2).DNAPKcs(ku!2,liIV!3,psite~p).LiIV(cs!3) -> DNA6(site!1~sdsb).Ku(dna!1,cs!2).DNAPKcs(ku!2,liIV,psite~p) + LiIV(cs)  kdliIV1
DNA7(site!1~sdsb).Ku(dna!1,cs!2).DNAPKcs(ku!2,liIV!3,psite~p).LiIV(cs!3) -> DNA7(site!1~sdsb).Ku(dna!1,cs!2).DNAPKcs(ku!2,liIV,psite~p) + LiIV(cs)  kdliIV1
DNA8(site!1~sdsb).Ku(dna!1,cs!2).DNAPKcs(ku!2,liIV!3,psite~p).LiIV(cs!3) -> DNA8(site!1~sdsb).Ku(dna!1,cs!2).DNAPKcs(ku!2,liIV,psite~p) + LiIV(cs)  kdliIV1
DNA9(site!1~sdsb).Ku(dna!1,cs!2).DNAPKcs(ku!2,liIV!3,psite~p).LiIV(cs!3) -> DNA9(site!1~sdsb).Ku(dna!1,cs!2).DNAPKcs(ku!2,liIV,psite~p) + LiIV(cs)  kdliIV1
DNA10(site!1~sdsb).Ku(dna!1,cs!2).DNAPKcs(ku!2,liIV!3,psite~p).LiIV(cs!3) -> DNA10(site!1~sdsb).Ku(dna!1,cs!2).DNAPKcs(ku!2,liIV,psite~p) + LiIV(cs)  kdliIV1
DNA11(site!1~sdsb).Ku(dna!1,cs!2).DNAPKcs(ku!2,liIV!3,psite~p).LiIV(cs!3) -> DNA11(site!1~sdsb).Ku(dna!1,cs!2).DNAPKcs(ku!2,liIV,psite~p) + LiIV(cs)  kdliIV1
DNA12(site!1~sdsb).Ku(dna!1,cs!2).DNAPKcs(ku!2,liIV!3,psite~p).LiIV(cs!3) -> DNA12(site!1~sdsb).Ku(dna!1,cs!2).DNAPKcs(ku!2,liIV,psite~p) + LiIV(cs)  kdliIV1
DNA13(site!1~sdsb).Ku(dna!1,cs!2).DNAPKcs(ku!2,liIV!3,psite~p).LiIV(cs!3) -> DNA13(site!1~sdsb).Ku(dna!1,cs!2).DNAPKcs(ku!2,liIV,psite~p) + LiIV(cs)  kdliIV1
DNA14(site!1~sdsb).Ku(dna!1,cs!2).DNAPKcs(ku!2,liIV!3,psite~p).LiIV(cs!3) -> DNA14(site!1~sdsb).Ku(dna!1,cs!2).DNAPKcs(ku!2,liIV,psite~p) + LiIV(cs)  kdliIV1
DNA15(site!1~sdsb).Ku(dna!1,cs!2).DNAPKcs(ku!2,liIV!3,psite~p).LiIV(cs!3) -> DNA15(site!1~sdsb).Ku(dna!1,cs!2).DNAPKcs(ku!2,liIV,psite~p) + LiIV(cs)  kdliIV1
DNA16(site!1~sdsb).Ku(dna!1,cs!2).DNAPKcs(ku!2,liIV!3,psite~p).LiIV(cs!3) -> DNA16(site!1~sdsb).Ku(dna!1,cs!2).DNAPKcs(ku!2,liIV,psite~p) + LiIV(cs)  kdliIV1
DNA17(site!1~sdsb).Ku(dna!1,cs!2).DNAPKcs(ku!2,liIV!3,psite~p).LiIV(cs!3) -> DNA17(site!1~sdsb).Ku(dna!1,cs!2).DNAPKcs(ku!2,liIV,psite~p) + LiIV(cs)  kdliIV1
DNA18(site!1~sdsb).Ku(dna!1,cs!2).DNAPKcs(ku!2,liIV!3,psite~p).LiIV(cs!3) -> DNA18(site!1~sdsb).Ku(dna!1,cs!2).DNAPKcs(ku!2,liIV,psite~p) + LiIV(cs)  kdliIV1
DNA19(site!1~sdsb).Ku(dna!1,cs!2).DNAPKcs(ku!2,liIV!3,psite~p).LiIV(cs!3) -> DNA19(site!1~sdsb).Ku(dna!1,cs!2).DNAPKcs(ku!2,liIV,psite~p) + LiIV(cs)  kdliIV1
DNA20(site!1~sdsb).Ku(dna!1,cs!2).DNAPKcs(ku!2,liIV!3,psite~p).LiIV(cs!3) -> DNA20(site!1~sdsb).Ku(dna!1,cs!2).DNAPKcs(ku!2,liIV,psite~p) + LiIV(cs)  kdliIV1
DNA21(site!1~sdsb).Ku(dna!1,cs!2).DNAPKcs(ku!2,liIV!3,psite~p).LiIV(cs!3) -> DNA21(site!1~sdsb).Ku(dna!1,cs!2).DNAPKcs(ku!2,liIV,psite~p) + LiIV(cs)  kdliIV1
DNA22(site!1~sdsb).Ku(dna!1,cs!2).DNAPKcs(ku!2,liIV!3,psite~p).LiIV(cs!3) -> DNA22(site!1~sdsb).Ku(dna!1,cs!2).DNAPKcs(ku!2,liIV,psite~p) + LiIV(cs)  kdliIV1
DNA23(site!1~sdsb).Ku(dna!1,cs!2).DNAPKcs(ku!2,liIV!3,psite~p).LiIV(cs!3) -> DNA23(site!1~sdsb).Ku(dna!1,cs!2).DNAPKcs(ku!2,liIV,psite~p) + LiIV(cs)  kdliIV1
DNA24(site!1~sdsb).Ku(dna!1,cs!2).DNAPKcs(ku!2,liIV!3,psite~p).LiIV(cs!3) -> DNA24(site!1~sdsb).Ku(dna!1,cs!2).DNAPKcs(ku!2,liIV,psite~p) + LiIV(cs)  kdliIV1
DNA25(site!1~sdsb).Ku(dna!1,cs!2).DNAPKcs(ku!2,liIV!3,psite~p).LiIV(cs!3) -> DNA25(site!1~sdsb).Ku(dna!1,cs!2).DNAPKcs(ku!2,liIV,psite~p) + LiIV(cs)  kdliIV1
DNA26(site!1~sdsb).Ku(dna!1,cs!2).DNAPKcs(ku!2,liIV!3,psite~p).LiIV(cs!3) -> DNA26(site!1~sdsb).Ku(dna!1,cs!2).DNAPKcs(ku!2,liIV,psite~p) + LiIV(cs)  kdliIV1
DNA27(site!1~sdsb).Ku(dna!1,cs!2).DNAPKcs(ku!2,liIV!3,psite~p).LiIV(cs!3) -> DNA27(site!1~sdsb).Ku(dna!1,cs!2).DNAPKcs(ku!2,liIV,psite~p) + LiIV(cs)  kdliIV1
DNA28(site!1~sdsb).Ku(dna!1,cs!2).DNAPKcs(ku!2,liIV!3,psite~p).LiIV(cs!3) -> DNA28(site!1~sdsb).Ku(dna!1,cs!2).DNAPKcs(ku!2,liIV,psite~p) + LiIV(cs)  kdliIV1
DNA29(site!1~sdsb).Ku(dna!1,cs!2).DNAPKcs(ku!2,liIV!3,psite~p).LiIV(cs!3) -> DNA29(site!1~sdsb).Ku(dna!1,cs!2).DNAPKcs(ku!2,liIV,psite~p) + LiIV(cs)  kdliIV1
DNA30(site!1~sdsb).Ku(dna!1,cs!2).DNAPKcs(ku!2,liIV!3,psite~p).LiIV(cs!3) -> DNA30(site!1~sdsb).Ku(dna!1,cs!2).DNAPKcs(ku!2,liIV,psite~p) + LiIV(cs)  kdliIV1
DNA31(site!1~sdsb).Ku(dna!1,cs!2).DNAPKcs(ku!2,liIV!3,psite~p).LiIV(cs!3) -> DNA31(site!1~sdsb).Ku(dna!1,cs!2).DNAPKcs(ku!2,liIV,psite~p) + LiIV(cs)  kdliIV1
DNA32(site!1~sdsb).Ku(dna!1,cs!2).DNAPKcs(ku!2,liIV!3,psite~p).LiIV(cs!3) -> DNA32(site!1~sdsb).Ku(dna!1,cs!2).DNAPKcs(ku!2,liIV,psite~p) + LiIV(cs)  kdliIV1
DNA33(site!1~sdsb).Ku(dna!1,cs!2).DNAPKcs(ku!2,liIV!3,psite~p).LiIV(cs!3) -> DNA33(site!1~sdsb).Ku(dna!1,cs!2).DNAPKcs(ku!2,liIV,psite~p) + LiIV(cs)  kdliIV1
DNA34(site!1~sdsb).Ku(dna!1,cs!2).DNAPKcs(ku!2,liIV!3,psite~p).LiIV(cs!3) -> DNA34(site!1~sdsb).Ku(dna!1,cs!2).DNAPKcs(ku!2,liIV,psite~p) + LiIV(cs)  kdliIV1
DNA35(site!1~sdsb).Ku(dna!1,cs!2).DNAPKcs(ku!2,liIV!3,psite~p).LiIV(cs!3) -> DNA35(site!1~sdsb).Ku(dna!1,cs!2).DNAPKcs(ku!2,liIV,psite~p) + LiIV(cs)  kdliIV1
DNA36(site!1~sdsb).Ku(dna!1,cs!2).DNAPKcs(ku!2,liIV!3,psite~p).LiIV(cs!3) -> DNA36(site!1~sdsb).Ku(dna!1,cs!2).DNAPKcs(ku!2,liIV,psite~p) + LiIV(cs)  kdliIV1
DNA37(site!1~sdsb).Ku(dna!1,cs!2).DNAPKcs(ku!2,liIV!3,psite~p).LiIV(cs!3) -> DNA37(site!1~sdsb).Ku(dna!1,cs!2).DNAPKcs(ku!2,liIV,psite~p) + LiIV(cs)  kdliIV1
DNA38(site!1~sdsb).Ku(dna!1,cs!2).DNAPKcs(ku!2,liIV!3,psite~p).LiIV(cs!3) -> DNA38(site!1~sdsb).Ku(dna!1,cs!2).DNAPKcs(ku!2,liIV,psite~p) + LiIV(cs)  kdliIV1
DNA39(site!1~sdsb).Ku(dna!1,cs!2).DNAPKcs(ku!2,liIV!3,psite~p).LiIV(cs!3) -> DNA39(site!1~sdsb).Ku(dna!1,cs!2).DNAPKcs(ku!2,liIV,psite~p) + LiIV(cs)  kdliIV1
DNA40(site!1~sdsb).Ku(dna!1,cs!2).DNAPKcs(ku!2,liIV!3,psite~p).LiIV(cs!3) -> DNA40(site!1~sdsb).Ku(dna!1,cs!2).DNAPKcs(ku!2,liIV,psite~p) + LiIV(cs)  kdliIV1
DNA41(site!1~sdsb).Ku(dna!1,cs!2).DNAPKcs(ku!2,liIV!3,psite~p).LiIV(cs!3) -> DNA41(site!1~sdsb).Ku(dna!1,cs!2).DNAPKcs(ku!2,liIV,psite~p) + LiIV(cs)  kdliIV1
DNA42(site!1~sdsb).Ku(dna!1,cs!2).DNAPKcs(ku!2,liIV!3,psite~p).LiIV(cs!3) -> DNA42(site!1~sdsb).Ku(dna!1,cs!2).DNAPKcs(ku!2,liIV,psite~p) + LiIV(cs)  kdliIV1
DNA43(site!1~sdsb).Ku(dna!1,cs!2).DNAPKcs(ku!2,liIV!3,psite~p).LiIV(cs!3) -> DNA43(site!1~sdsb).Ku(dna!1,cs!2).DNAPKcs(ku!2,liIV,psite~p) + LiIV(cs)  kdliIV1
DNA44(site!1~sdsb).Ku(dna!1,cs!2).DNAPKcs(ku!2,liIV!3,psite~p).LiIV(cs!3) -> DNA44(site!1~sdsb).Ku(dna!1,cs!2).DNAPKcs(ku!2,liIV,psite~p) + LiIV(cs)  kdliIV1
DNA45(site!1~sdsb).Ku(dna!1,cs!2).DNAPKcs(ku!2,liIV!3,psite~p).LiIV(cs!3) -> DNA45(site!1~sdsb).Ku(dna!1,cs!2).DNAPKcs(ku!2,liIV,psite~p) + LiIV(cs)  kdliIV1
DNA46(site!1~sdsb).Ku(dna!1,cs!2).DNAPKcs(ku!2,liIV!3,psite~p).LiIV(cs!3) -> DNA46(site!1~sdsb).Ku(dna!1,cs!2).DNAPKcs(ku!2,liIV,psite~p) + LiIV(cs)  kdliIV1
DNA47(site!1~sdsb).Ku(dna!1,cs!2).DNAPKcs(ku!2,liIV!3,psite~p).LiIV(cs!3) -> DNA47(site!1~sdsb).Ku(dna!1,cs!2).DNAPKcs(ku!2,liIV,psite~p) + LiIV(cs)  kdliIV1
DNA48(site!1~sdsb).Ku(dna!1,cs!2).DNAPKcs(ku!2,liIV!3,psite~p).LiIV(cs!3) -> DNA48(site!1~sdsb).Ku(dna!1,cs!2).DNAPKcs(ku!2,liIV,psite~p) + LiIV(cs)  kdliIV1
DNA49(site!1~sdsb).Ku(dna!1,cs!2).DNAPKcs(ku!2,liIV!3,psite~p).LiIV(cs!3) -> DNA49(site!1~sdsb).Ku(dna!1,cs!2).DNAPKcs(ku!2,liIV,psite~p) + LiIV(cs)  kdliIV1
DNA50(site!1~sdsb).Ku(dna!1,cs!2).DNAPKcs(ku!2,liIV!3,psite~p).LiIV(cs!3) -> DNA50(site!1~sdsb).Ku(dna!1,cs!2).DNAPKcs(ku!2,liIV,psite~p) + LiIV(cs)  kdliIV1
#complex
DNA1(site!1~cdsb).Ku(dna!1,cs!2).DNAPKcs(ku!2,liIV!3,psite~p).LiIV(cs!3) -> DNA1(site!1~cdsb).Ku(dna!1,cs!2).DNAPKcs(ku!2,liIV,psite~p) + LiIV(cs)  kdliIV2
DNA2(site!1~cdsb).Ku(dna!1,cs!2).DNAPKcs(ku!2,liIV!3,psite~p).LiIV(cs!3) -> DNA2(site!1~cdsb).Ku(dna!1,cs!2).DNAPKcs(ku!2,liIV,psite~p) + LiIV(cs)  kdliIV2
DNA3(site!1~cdsb).Ku(dna!1,cs!2).DNAPKcs(ku!2,liIV!3,psite~p).LiIV(cs!3) -> DNA3(site!1~cdsb).Ku(dna!1,cs!2).DNAPKcs(ku!2,liIV,psite~p) + LiIV(cs)  kdliIV2
DNA4(site!1~cdsb).Ku(dna!1,cs!2).DNAPKcs(ku!2,liIV!3,psite~p).LiIV(cs!3) -> DNA4(site!1~cdsb).Ku(dna!1,cs!2).DNAPKcs(ku!2,liIV,psite~p) + LiIV(cs)  kdliIV2
DNA5(site!1~cdsb).Ku(dna!1,cs!2).DNAPKcs(ku!2,liIV!3,psite~p).LiIV(cs!3) -> DNA5(site!1~cdsb).Ku(dna!1,cs!2).DNAPKcs(ku!2,liIV,psite~p) + LiIV(cs)  kdliIV2
DNA6(site!1~cdsb).Ku(dna!1,cs!2).DNAPKcs(ku!2,liIV!3,psite~p).LiIV(cs!3) -> DNA6(site!1~cdsb).Ku(dna!1,cs!2).DNAPKcs(ku!2,liIV,psite~p) + LiIV(cs)  kdliIV2
DNA7(site!1~cdsb).Ku(dna!1,cs!2).DNAPKcs(ku!2,liIV!3,psite~p).LiIV(cs!3) -> DNA7(site!1~cdsb).Ku(dna!1,cs!2).DNAPKcs(ku!2,liIV,psite~p) + LiIV(cs)  kdliIV2
DNA8(site!1~cdsb).Ku(dna!1,cs!2).DNAPKcs(ku!2,liIV!3,psite~p).LiIV(cs!3) -> DNA8(site!1~cdsb).Ku(dna!1,cs!2).DNAPKcs(ku!2,liIV,psite~p) + LiIV(cs)  kdliIV2
DNA9(site!1~cdsb).Ku(dna!1,cs!2).DNAPKcs(ku!2,liIV!3,psite~p).LiIV(cs!3) -> DNA9(site!1~cdsb).Ku(dna!1,cs!2).DNAPKcs(ku!2,liIV,psite~p) + LiIV(cs)  kdliIV2
DNA10(site!1~cdsb).Ku(dna!1,cs!2).DNAPKcs(ku!2,liIV!3,psite~p).LiIV(cs!3) -> DNA10(site!1~cdsb).Ku(dna!1,cs!2).DNAPKcs(ku!2,liIV,psite~p) + LiIV(cs)  kdliIV2
DNA11(site!1~cdsb).Ku(dna!1,cs!2).DNAPKcs(ku!2,liIV!3,psite~p).LiIV(cs!3) -> DNA11(site!1~cdsb).Ku(dna!1,cs!2).DNAPKcs(ku!2,liIV,psite~p) + LiIV(cs)  kdliIV2
DNA12(site!1~cdsb).Ku(dna!1,cs!2).DNAPKcs(ku!2,liIV!3,psite~p).LiIV(cs!3) -> DNA12(site!1~cdsb).Ku(dna!1,cs!2).DNAPKcs(ku!2,liIV,psite~p) + LiIV(cs)  kdliIV2
DNA13(site!1~cdsb).Ku(dna!1,cs!2).DNAPKcs(ku!2,liIV!3,psite~p).LiIV(cs!3) -> DNA13(site!1~cdsb).Ku(dna!1,cs!2).DNAPKcs(ku!2,liIV,psite~p) + LiIV(cs)  kdliIV2
DNA14(site!1~cdsb).Ku(dna!1,cs!2).DNAPKcs(ku!2,liIV!3,psite~p).LiIV(cs!3) -> DNA14(site!1~cdsb).Ku(dna!1,cs!2).DNAPKcs(ku!2,liIV,psite~p) + LiIV(cs)  kdliIV2
DNA15(site!1~cdsb).Ku(dna!1,cs!2).DNAPKcs(ku!2,liIV!3,psite~p).LiIV(cs!3) -> DNA15(site!1~cdsb).Ku(dna!1,cs!2).DNAPKcs(ku!2,liIV,psite~p) + LiIV(cs)  kdliIV2
DNA16(site!1~cdsb).Ku(dna!1,cs!2).DNAPKcs(ku!2,liIV!3,psite~p).LiIV(cs!3) -> DNA16(site!1~cdsb).Ku(dna!1,cs!2).DNAPKcs(ku!2,liIV,psite~p) + LiIV(cs)  kdliIV2
DNA17(site!1~cdsb).Ku(dna!1,cs!2).DNAPKcs(ku!2,liIV!3,psite~p).LiIV(cs!3) -> DNA17(site!1~cdsb).Ku(dna!1,cs!2).DNAPKcs(ku!2,liIV,psite~p) + LiIV(cs)  kdliIV2
DNA18(site!1~cdsb).Ku(dna!1,cs!2).DNAPKcs(ku!2,liIV!3,psite~p).LiIV(cs!3) -> DNA18(site!1~cdsb).Ku(dna!1,cs!2).DNAPKcs(ku!2,liIV,psite~p) + LiIV(cs)  kdliIV2
DNA19(site!1~cdsb).Ku(dna!1,cs!2).DNAPKcs(ku!2,liIV!3,psite~p).LiIV(cs!3) -> DNA19(site!1~cdsb).Ku(dna!1,cs!2).DNAPKcs(ku!2,liIV,psite~p) + LiIV(cs)  kdliIV2
DNA20(site!1~cdsb).Ku(dna!1,cs!2).DNAPKcs(ku!2,liIV!3,psite~p).LiIV(cs!3) -> DNA20(site!1~cdsb).Ku(dna!1,cs!2).DNAPKcs(ku!2,liIV,psite~p) + LiIV(cs)  kdliIV2
DNA21(site!1~cdsb).Ku(dna!1,cs!2).DNAPKcs(ku!2,liIV!3,psite~p).LiIV(cs!3) -> DNA21(site!1~cdsb).Ku(dna!1,cs!2).DNAPKcs(ku!2,liIV,psite~p) + LiIV(cs)  kdliIV2
DNA22(site!1~cdsb).Ku(dna!1,cs!2).DNAPKcs(ku!2,liIV!3,psite~p).LiIV(cs!3) -> DNA22(site!1~cdsb).Ku(dna!1,cs!2).DNAPKcs(ku!2,liIV,psite~p) + LiIV(cs)  kdliIV2
DNA23(site!1~cdsb).Ku(dna!1,cs!2).DNAPKcs(ku!2,liIV!3,psite~p).LiIV(cs!3) -> DNA23(site!1~cdsb).Ku(dna!1,cs!2).DNAPKcs(ku!2,liIV,psite~p) + LiIV(cs)  kdliIV2
DNA24(site!1~cdsb).Ku(dna!1,cs!2).DNAPKcs(ku!2,liIV!3,psite~p).LiIV(cs!3) -> DNA24(site!1~cdsb).Ku(dna!1,cs!2).DNAPKcs(ku!2,liIV,psite~p) + LiIV(cs)  kdliIV2
DNA25(site!1~cdsb).Ku(dna!1,cs!2).DNAPKcs(ku!2,liIV!3,psite~p).LiIV(cs!3) -> DNA25(site!1~cdsb).Ku(dna!1,cs!2).DNAPKcs(ku!2,liIV,psite~p) + LiIV(cs)  kdliIV2
DNA26(site!1~cdsb).Ku(dna!1,cs!2).DNAPKcs(ku!2,liIV!3,psite~p).LiIV(cs!3) -> DNA26(site!1~cdsb).Ku(dna!1,cs!2).DNAPKcs(ku!2,liIV,psite~p) + LiIV(cs)  kdliIV2
DNA27(site!1~cdsb).Ku(dna!1,cs!2).DNAPKcs(ku!2,liIV!3,psite~p).LiIV(cs!3) -> DNA27(site!1~cdsb).Ku(dna!1,cs!2).DNAPKcs(ku!2,liIV,psite~p) + LiIV(cs)  kdliIV2
DNA28(site!1~cdsb).Ku(dna!1,cs!2).DNAPKcs(ku!2,liIV!3,psite~p).LiIV(cs!3) -> DNA28(site!1~cdsb).Ku(dna!1,cs!2).DNAPKcs(ku!2,liIV,psite~p) + LiIV(cs)  kdliIV2
DNA29(site!1~cdsb).Ku(dna!1,cs!2).DNAPKcs(ku!2,liIV!3,psite~p).LiIV(cs!3) -> DNA29(site!1~cdsb).Ku(dna!1,cs!2).DNAPKcs(ku!2,liIV,psite~p) + LiIV(cs)  kdliIV2
DNA30(site!1~cdsb).Ku(dna!1,cs!2).DNAPKcs(ku!2,liIV!3,psite~p).LiIV(cs!3) -> DNA30(site!1~cdsb).Ku(dna!1,cs!2).DNAPKcs(ku!2,liIV,psite~p) + LiIV(cs)  kdliIV2
DNA31(site!1~cdsb).Ku(dna!1,cs!2).DNAPKcs(ku!2,liIV!3,psite~p).LiIV(cs!3) -> DNA31(site!1~cdsb).Ku(dna!1,cs!2).DNAPKcs(ku!2,liIV,psite~p) + LiIV(cs)  kdliIV2
DNA32(site!1~cdsb).Ku(dna!1,cs!2).DNAPKcs(ku!2,liIV!3,psite~p).LiIV(cs!3) -> DNA32(site!1~cdsb).Ku(dna!1,cs!2).DNAPKcs(ku!2,liIV,psite~p) + LiIV(cs)  kdliIV2
DNA33(site!1~cdsb).Ku(dna!1,cs!2).DNAPKcs(ku!2,liIV!3,psite~p).LiIV(cs!3) -> DNA33(site!1~cdsb).Ku(dna!1,cs!2).DNAPKcs(ku!2,liIV,psite~p) + LiIV(cs)  kdliIV2
DNA34(site!1~cdsb).Ku(dna!1,cs!2).DNAPKcs(ku!2,liIV!3,psite~p).LiIV(cs!3) -> DNA34(site!1~cdsb).Ku(dna!1,cs!2).DNAPKcs(ku!2,liIV,psite~p) + LiIV(cs)  kdliIV2
DNA35(site!1~cdsb).Ku(dna!1,cs!2).DNAPKcs(ku!2,liIV!3,psite~p).LiIV(cs!3) -> DNA35(site!1~cdsb).Ku(dna!1,cs!2).DNAPKcs(ku!2,liIV,psite~p) + LiIV(cs)  kdliIV2
DNA36(site!1~cdsb).Ku(dna!1,cs!2).DNAPKcs(ku!2,liIV!3,psite~p).LiIV(cs!3) -> DNA36(site!1~cdsb).Ku(dna!1,cs!2).DNAPKcs(ku!2,liIV,psite~p) + LiIV(cs)  kdliIV2
DNA37(site!1~cdsb).Ku(dna!1,cs!2).DNAPKcs(ku!2,liIV!3,psite~p).LiIV(cs!3) -> DNA37(site!1~cdsb).Ku(dna!1,cs!2).DNAPKcs(ku!2,liIV,psite~p) + LiIV(cs)  kdliIV2
DNA38(site!1~cdsb).Ku(dna!1,cs!2).DNAPKcs(ku!2,liIV!3,psite~p).LiIV(cs!3) -> DNA38(site!1~cdsb).Ku(dna!1,cs!2).DNAPKcs(ku!2,liIV,psite~p) + LiIV(cs)  kdliIV2
DNA39(site!1~cdsb).Ku(dna!1,cs!2).DNAPKcs(ku!2,liIV!3,psite~p).LiIV(cs!3) -> DNA39(site!1~cdsb).Ku(dna!1,cs!2).DNAPKcs(ku!2,liIV,psite~p) + LiIV(cs)  kdliIV2
DNA40(site!1~cdsb).Ku(dna!1,cs!2).DNAPKcs(ku!2,liIV!3,psite~p).LiIV(cs!3) -> DNA40(site!1~cdsb).Ku(dna!1,cs!2).DNAPKcs(ku!2,liIV,psite~p) + LiIV(cs)  kdliIV2
DNA41(site!1~cdsb).Ku(dna!1,cs!2).DNAPKcs(ku!2,liIV!3,psite~p).LiIV(cs!3) -> DNA41(site!1~cdsb).Ku(dna!1,cs!2).DNAPKcs(ku!2,liIV,psite~p) + LiIV(cs)  kdliIV2
DNA42(site!1~cdsb).Ku(dna!1,cs!2).DNAPKcs(ku!2,liIV!3,psite~p).LiIV(cs!3) -> DNA42(site!1~cdsb).Ku(dna!1,cs!2).DNAPKcs(ku!2,liIV,psite~p) + LiIV(cs)  kdliIV2
DNA43(site!1~cdsb).Ku(dna!1,cs!2).DNAPKcs(ku!2,liIV!3,psite~p).LiIV(cs!3) -> DNA43(site!1~cdsb).Ku(dna!1,cs!2).DNAPKcs(ku!2,liIV,psite~p) + LiIV(cs)  kdliIV2
DNA44(site!1~cdsb).Ku(dna!1,cs!2).DNAPKcs(ku!2,liIV!3,psite~p).LiIV(cs!3) -> DNA44(site!1~cdsb).Ku(dna!1,cs!2).DNAPKcs(ku!2,liIV,psite~p) + LiIV(cs)  kdliIV2
DNA45(site!1~cdsb).Ku(dna!1,cs!2).DNAPKcs(ku!2,liIV!3,psite~p).LiIV(cs!3) -> DNA45(site!1~cdsb).Ku(dna!1,cs!2).DNAPKcs(ku!2,liIV,psite~p) + LiIV(cs)  kdliIV2
DNA46(site!1~cdsb).Ku(dna!1,cs!2).DNAPKcs(ku!2,liIV!3,psite~p).LiIV(cs!3) -> DNA46(site!1~cdsb).Ku(dna!1,cs!2).DNAPKcs(ku!2,liIV,psite~p) + LiIV(cs)  kdliIV2
DNA47(site!1~cdsb).Ku(dna!1,cs!2).DNAPKcs(ku!2,liIV!3,psite~p).LiIV(cs!3) -> DNA47(site!1~cdsb).Ku(dna!1,cs!2).DNAPKcs(ku!2,liIV,psite~p) + LiIV(cs)  kdliIV2
DNA48(site!1~cdsb).Ku(dna!1,cs!2).DNAPKcs(ku!2,liIV!3,psite~p).LiIV(cs!3) -> DNA48(site!1~cdsb).Ku(dna!1,cs!2).DNAPKcs(ku!2,liIV,psite~p) + LiIV(cs)  kdliIV2
DNA49(site!1~cdsb).Ku(dna!1,cs!2).DNAPKcs(ku!2,liIV!3,psite~p).LiIV(cs!3) -> DNA49(site!1~cdsb).Ku(dna!1,cs!2).DNAPKcs(ku!2,liIV,psite~p) + LiIV(cs)  kdliIV2
DNA50(site!1~cdsb).Ku(dna!1,cs!2).DNAPKcs(ku!2,liIV!3,psite~p).LiIV(cs!3) -> DNA50(site!1~cdsb).Ku(dna!1,cs!2).DNAPKcs(ku!2,liIV,psite~p) + LiIV(cs)  kdliIV2

# repair
#simple
DNA1(site!1~sdsb,h2ax!4~foc).Ku(dna!1,cs!2).DNAPKcs(ku!2,liIV!3,psite~p).LiIV(cs!3).ATM(h2ax!4) -> DNA1(site~ok,h2ax!1~foc).ATM(h2ax!1) + Ku(dna,cs) + DNAPKcs(ku,liIV,psite~u) + LiIV(cs) kfixIV1
DNA2(site!1~sdsb,h2ax!4~foc).Ku(dna!1,cs!2).DNAPKcs(ku!2,liIV!3,psite~p).LiIV(cs!3).ATM(h2ax!4) -> DNA2(site~ok,h2ax!1~foc).ATM(h2ax!1) + Ku(dna,cs) + DNAPKcs(ku,liIV,psite~u) + LiIV(cs) kfixIV1
DNA3(site!1~sdsb,h2ax!4~foc).Ku(dna!1,cs!2).DNAPKcs(ku!2,liIV!3,psite~p).LiIV(cs!3).ATM(h2ax!4) -> DNA3(site~ok,h2ax!1~foc).ATM(h2ax!1) + Ku(dna,cs) + DNAPKcs(ku,liIV,psite~u) + LiIV(cs) kfixIV1
DNA4(site!1~sdsb,h2ax!4~foc).Ku(dna!1,cs!2).DNAPKcs(ku!2,liIV!3,psite~p).LiIV(cs!3).ATM(h2ax!4) -> DNA4(site~ok,h2ax!1~foc).ATM(h2ax!1) + Ku(dna,cs) + DNAPKcs(ku,liIV,psite~u) + LiIV(cs) kfixIV1
DNA5(site!1~sdsb,h2ax!4~foc).Ku(dna!1,cs!2).DNAPKcs(ku!2,liIV!3,psite~p).LiIV(cs!3).ATM(h2ax!4) -> DNA5(site~ok,h2ax!1~foc).ATM(h2ax!1) + Ku(dna,cs) + DNAPKcs(ku,liIV,psite~u) + LiIV(cs) kfixIV1
DNA6(site!1~sdsb,h2ax!4~foc).Ku(dna!1,cs!2).DNAPKcs(ku!2,liIV!3,psite~p).LiIV(cs!3).ATM(h2ax!4) -> DNA6(site~ok,h2ax!1~foc).ATM(h2ax!1) + Ku(dna,cs) + DNAPKcs(ku,liIV,psite~u) + LiIV(cs) kfixIV1
DNA7(site!1~sdsb,h2ax!4~foc).Ku(dna!1,cs!2).DNAPKcs(ku!2,liIV!3,psite~p).LiIV(cs!3).ATM(h2ax!4) -> DNA7(site~ok,h2ax!1~foc).ATM(h2ax!1) + Ku(dna,cs) + DNAPKcs(ku,liIV,psite~u) + LiIV(cs) kfixIV1
DNA8(site!1~sdsb,h2ax!4~foc).Ku(dna!1,cs!2).DNAPKcs(ku!2,liIV!3,psite~p).LiIV(cs!3).ATM(h2ax!4) -> DNA8(site~ok,h2ax!1~foc).ATM(h2ax!1) + Ku(dna,cs) + DNAPKcs(ku,liIV,psite~u) + LiIV(cs) kfixIV1
DNA9(site!1~sdsb,h2ax!4~foc).Ku(dna!1,cs!2).DNAPKcs(ku!2,liIV!3,psite~p).LiIV(cs!3).ATM(h2ax!4) -> DNA9(site~ok,h2ax!1~foc).ATM(h2ax!1) + Ku(dna,cs) + DNAPKcs(ku,liIV,psite~u) + LiIV(cs) kfixIV1
DNA10(site!1~sdsb,h2ax!4~foc).Ku(dna!1,cs!2).DNAPKcs(ku!2,liIV!3,psite~p).LiIV(cs!3).ATM(h2ax!4) -> DNA10(site~ok,h2ax!1~foc).ATM(h2ax!1) + Ku(dna,cs) + DNAPKcs(ku,liIV,psite~u) + LiIV(cs) kfixIV1
DNA11(site!1~sdsb,h2ax!4~foc).Ku(dna!1,cs!2).DNAPKcs(ku!2,liIV!3,psite~p).LiIV(cs!3).ATM(h2ax!4) -> DNA11(site~ok,h2ax!1~foc).ATM(h2ax!1) + Ku(dna,cs) + DNAPKcs(ku,liIV,psite~u) + LiIV(cs) kfixIV1
DNA12(site!1~sdsb,h2ax!4~foc).Ku(dna!1,cs!2).DNAPKcs(ku!2,liIV!3,psite~p).LiIV(cs!3).ATM(h2ax!4) -> DNA12(site~ok,h2ax!1~foc).ATM(h2ax!1) + Ku(dna,cs) + DNAPKcs(ku,liIV,psite~u) + LiIV(cs) kfixIV1
DNA13(site!1~sdsb,h2ax!4~foc).Ku(dna!1,cs!2).DNAPKcs(ku!2,liIV!3,psite~p).LiIV(cs!3).ATM(h2ax!4) -> DNA13(site~ok,h2ax!1~foc).ATM(h2ax!1) + Ku(dna,cs) + DNAPKcs(ku,liIV,psite~u) + LiIV(cs) kfixIV1
DNA14(site!1~sdsb,h2ax!4~foc).Ku(dna!1,cs!2).DNAPKcs(ku!2,liIV!3,psite~p).LiIV(cs!3).ATM(h2ax!4) -> DNA14(site~ok,h2ax!1~foc).ATM(h2ax!1) + Ku(dna,cs) + DNAPKcs(ku,liIV,psite~u) + LiIV(cs) kfixIV1
DNA15(site!1~sdsb,h2ax!4~foc).Ku(dna!1,cs!2).DNAPKcs(ku!2,liIV!3,psite~p).LiIV(cs!3).ATM(h2ax!4) -> DNA15(site~ok,h2ax!1~foc).ATM(h2ax!1) + Ku(dna,cs) + DNAPKcs(ku,liIV,psite~u) + LiIV(cs) kfixIV1
DNA16(site!1~sdsb,h2ax!4~foc).Ku(dna!1,cs!2).DNAPKcs(ku!2,liIV!3,psite~p).LiIV(cs!3).ATM(h2ax!4) -> DNA16(site~ok,h2ax!1~foc).ATM(h2ax!1) + Ku(dna,cs) + DNAPKcs(ku,liIV,psite~u) + LiIV(cs) kfixIV1
DNA17(site!1~sdsb,h2ax!4~foc).Ku(dna!1,cs!2).DNAPKcs(ku!2,liIV!3,psite~p).LiIV(cs!3).ATM(h2ax!4) -> DNA17(site~ok,h2ax!1~foc).ATM(h2ax!1) + Ku(dna,cs) + DNAPKcs(ku,liIV,psite~u) + LiIV(cs) kfixIV1
DNA18(site!1~sdsb,h2ax!4~foc).Ku(dna!1,cs!2).DNAPKcs(ku!2,liIV!3,psite~p).LiIV(cs!3).ATM(h2ax!4) -> DNA18(site~ok,h2ax!1~foc).ATM(h2ax!1) + Ku(dna,cs) + DNAPKcs(ku,liIV,psite~u) + LiIV(cs) kfixIV1
DNA19(site!1~sdsb,h2ax!4~foc).Ku(dna!1,cs!2).DNAPKcs(ku!2,liIV!3,psite~p).LiIV(cs!3).ATM(h2ax!4) -> DNA19(site~ok,h2ax!1~foc).ATM(h2ax!1) + Ku(dna,cs) + DNAPKcs(ku,liIV,psite~u) + LiIV(cs) kfixIV1
DNA20(site!1~sdsb,h2ax!4~foc).Ku(dna!1,cs!2).DNAPKcs(ku!2,liIV!3,psite~p).LiIV(cs!3).ATM(h2ax!4) -> DNA20(site~ok,h2ax!1~foc).ATM(h2ax!1) + Ku(dna,cs) + DNAPKcs(ku,liIV,psite~u) + LiIV(cs) kfixIV1
DNA21(site!1~sdsb,h2ax!4~foc).Ku(dna!1,cs!2).DNAPKcs(ku!2,liIV!3,psite~p).LiIV(cs!3).ATM(h2ax!4) -> DNA21(site~ok,h2ax!1~foc).ATM(h2ax!1) + Ku(dna,cs) + DNAPKcs(ku,liIV,psite~u) + LiIV(cs) kfixIV1
DNA22(site!1~sdsb,h2ax!4~foc).Ku(dna!1,cs!2).DNAPKcs(ku!2,liIV!3,psite~p).LiIV(cs!3).ATM(h2ax!4) -> DNA22(site~ok,h2ax!1~foc).ATM(h2ax!1) + Ku(dna,cs) + DNAPKcs(ku,liIV,psite~u) + LiIV(cs) kfixIV1
DNA23(site!1~sdsb,h2ax!4~foc).Ku(dna!1,cs!2).DNAPKcs(ku!2,liIV!3,psite~p).LiIV(cs!3).ATM(h2ax!4) -> DNA23(site~ok,h2ax!1~foc).ATM(h2ax!1) + Ku(dna,cs) + DNAPKcs(ku,liIV,psite~u) + LiIV(cs) kfixIV1
DNA24(site!1~sdsb,h2ax!4~foc).Ku(dna!1,cs!2).DNAPKcs(ku!2,liIV!3,psite~p).LiIV(cs!3).ATM(h2ax!4) -> DNA24(site~ok,h2ax!1~foc).ATM(h2ax!1) + Ku(dna,cs) + DNAPKcs(ku,liIV,psite~u) + LiIV(cs) kfixIV1
DNA25(site!1~sdsb,h2ax!4~foc).Ku(dna!1,cs!2).DNAPKcs(ku!2,liIV!3,psite~p).LiIV(cs!3).ATM(h2ax!4) -> DNA25(site~ok,h2ax!1~foc).ATM(h2ax!1) + Ku(dna,cs) + DNAPKcs(ku,liIV,psite~u) + LiIV(cs) kfixIV1
DNA26(site!1~sdsb,h2ax!4~foc).Ku(dna!1,cs!2).DNAPKcs(ku!2,liIV!3,psite~p).LiIV(cs!3).ATM(h2ax!4) -> DNA26(site~ok,h2ax!1~foc).ATM(h2ax!1) + Ku(dna,cs) + DNAPKcs(ku,liIV,psite~u) + LiIV(cs) kfixIV1
DNA27(site!1~sdsb,h2ax!4~foc).Ku(dna!1,cs!2).DNAPKcs(ku!2,liIV!3,psite~p).LiIV(cs!3).ATM(h2ax!4) -> DNA27(site~ok,h2ax!1~foc).ATM(h2ax!1) + Ku(dna,cs) + DNAPKcs(ku,liIV,psite~u) + LiIV(cs) kfixIV1
DNA28(site!1~sdsb,h2ax!4~foc).Ku(dna!1,cs!2).DNAPKcs(ku!2,liIV!3,psite~p).LiIV(cs!3).ATM(h2ax!4) -> DNA28(site~ok,h2ax!1~foc).ATM(h2ax!1) + Ku(dna,cs) + DNAPKcs(ku,liIV,psite~u) + LiIV(cs) kfixIV1
DNA29(site!1~sdsb,h2ax!4~foc).Ku(dna!1,cs!2).DNAPKcs(ku!2,liIV!3,psite~p).LiIV(cs!3).ATM(h2ax!4) -> DNA29(site~ok,h2ax!1~foc).ATM(h2ax!1) + Ku(dna,cs) + DNAPKcs(ku,liIV,psite~u) + LiIV(cs) kfixIV1
DNA30(site!1~sdsb,h2ax!4~foc).Ku(dna!1,cs!2).DNAPKcs(ku!2,liIV!3,psite~p).LiIV(cs!3).ATM(h2ax!4) -> DNA30(site~ok,h2ax!1~foc).ATM(h2ax!1) + Ku(dna,cs) + DNAPKcs(ku,liIV,psite~u) + LiIV(cs) kfixIV1
DNA31(site!1~sdsb,h2ax!4~foc).Ku(dna!1,cs!2).DNAPKcs(ku!2,liIV!3,psite~p).LiIV(cs!3).ATM(h2ax!4) -> DNA31(site~ok,h2ax!1~foc).ATM(h2ax!1) + Ku(dna,cs) + DNAPKcs(ku,liIV,psite~u) + LiIV(cs) kfixIV1
DNA32(site!1~sdsb,h2ax!4~foc).Ku(dna!1,cs!2).DNAPKcs(ku!2,liIV!3,psite~p).LiIV(cs!3).ATM(h2ax!4) -> DNA32(site~ok,h2ax!1~foc).ATM(h2ax!1) + Ku(dna,cs) + DNAPKcs(ku,liIV,psite~u) + LiIV(cs) kfixIV1
DNA33(site!1~sdsb,h2ax!4~foc).Ku(dna!1,cs!2).DNAPKcs(ku!2,liIV!3,psite~p).LiIV(cs!3).ATM(h2ax!4) -> DNA33(site~ok,h2ax!1~foc).ATM(h2ax!1) + Ku(dna,cs) + DNAPKcs(ku,liIV,psite~u) + LiIV(cs) kfixIV1
DNA34(site!1~sdsb,h2ax!4~foc).Ku(dna!1,cs!2).DNAPKcs(ku!2,liIV!3,psite~p).LiIV(cs!3).ATM(h2ax!4) -> DNA34(site~ok,h2ax!1~foc).ATM(h2ax!1) + Ku(dna,cs) + DNAPKcs(ku,liIV,psite~u) + LiIV(cs) kfixIV1
DNA35(site!1~sdsb,h2ax!4~foc).Ku(dna!1,cs!2).DNAPKcs(ku!2,liIV!3,psite~p).LiIV(cs!3).ATM(h2ax!4) -> DNA35(site~ok,h2ax!1~foc).ATM(h2ax!1) + Ku(dna,cs) + DNAPKcs(ku,liIV,psite~u) + LiIV(cs) kfixIV1
DNA36(site!1~sdsb,h2ax!4~foc).Ku(dna!1,cs!2).DNAPKcs(ku!2,liIV!3,psite~p).LiIV(cs!3).ATM(h2ax!4) -> DNA36(site~ok,h2ax!1~foc).ATM(h2ax!1) + Ku(dna,cs) + DNAPKcs(ku,liIV,psite~u) + LiIV(cs) kfixIV1
DNA37(site!1~sdsb,h2ax!4~foc).Ku(dna!1,cs!2).DNAPKcs(ku!2,liIV!3,psite~p).LiIV(cs!3).ATM(h2ax!4) -> DNA37(site~ok,h2ax!1~foc).ATM(h2ax!1) + Ku(dna,cs) + DNAPKcs(ku,liIV,psite~u) + LiIV(cs) kfixIV1
DNA38(site!1~sdsb,h2ax!4~foc).Ku(dna!1,cs!2).DNAPKcs(ku!2,liIV!3,psite~p).LiIV(cs!3).ATM(h2ax!4) -> DNA38(site~ok,h2ax!1~foc).ATM(h2ax!1) + Ku(dna,cs) + DNAPKcs(ku,liIV,psite~u) + LiIV(cs) kfixIV1
DNA39(site!1~sdsb,h2ax!4~foc).Ku(dna!1,cs!2).DNAPKcs(ku!2,liIV!3,psite~p).LiIV(cs!3).ATM(h2ax!4) -> DNA39(site~ok,h2ax!1~foc).ATM(h2ax!1) + Ku(dna,cs) + DNAPKcs(ku,liIV,psite~u) + LiIV(cs) kfixIV1
DNA40(site!1~sdsb,h2ax!4~foc).Ku(dna!1,cs!2).DNAPKcs(ku!2,liIV!3,psite~p).LiIV(cs!3).ATM(h2ax!4) -> DNA40(site~ok,h2ax!1~foc).ATM(h2ax!1) + Ku(dna,cs) + DNAPKcs(ku,liIV,psite~u) + LiIV(cs) kfixIV1
DNA41(site!1~sdsb,h2ax!4~foc).Ku(dna!1,cs!2).DNAPKcs(ku!2,liIV!3,psite~p).LiIV(cs!3).ATM(h2ax!4) -> DNA41(site~ok,h2ax!1~foc).ATM(h2ax!1) + Ku(dna,cs) + DNAPKcs(ku,liIV,psite~u) + LiIV(cs) kfixIV1
DNA42(site!1~sdsb,h2ax!4~foc).Ku(dna!1,cs!2).DNAPKcs(ku!2,liIV!3,psite~p).LiIV(cs!3).ATM(h2ax!4) -> DNA42(site~ok,h2ax!1~foc).ATM(h2ax!1) + Ku(dna,cs) + DNAPKcs(ku,liIV,psite~u) + LiIV(cs) kfixIV1
DNA43(site!1~sdsb,h2ax!4~foc).Ku(dna!1,cs!2).DNAPKcs(ku!2,liIV!3,psite~p).LiIV(cs!3).ATM(h2ax!4) -> DNA43(site~ok,h2ax!1~foc).ATM(h2ax!1) + Ku(dna,cs) + DNAPKcs(ku,liIV,psite~u) + LiIV(cs) kfixIV1
DNA44(site!1~sdsb,h2ax!4~foc).Ku(dna!1,cs!2).DNAPKcs(ku!2,liIV!3,psite~p).LiIV(cs!3).ATM(h2ax!4) -> DNA44(site~ok,h2ax!1~foc).ATM(h2ax!1) + Ku(dna,cs) + DNAPKcs(ku,liIV,psite~u) + LiIV(cs) kfixIV1
DNA45(site!1~sdsb,h2ax!4~foc).Ku(dna!1,cs!2).DNAPKcs(ku!2,liIV!3,psite~p).LiIV(cs!3).ATM(h2ax!4) -> DNA45(site~ok,h2ax!1~foc).ATM(h2ax!1) + Ku(dna,cs) + DNAPKcs(ku,liIV,psite~u) + LiIV(cs) kfixIV1
DNA46(site!1~sdsb,h2ax!4~foc).Ku(dna!1,cs!2).DNAPKcs(ku!2,liIV!3,psite~p).LiIV(cs!3).ATM(h2ax!4) -> DNA46(site~ok,h2ax!1~foc).ATM(h2ax!1) + Ku(dna,cs) + DNAPKcs(ku,liIV,psite~u) + LiIV(cs) kfixIV1
DNA47(site!1~sdsb,h2ax!4~foc).Ku(dna!1,cs!2).DNAPKcs(ku!2,liIV!3,psite~p).LiIV(cs!3).ATM(h2ax!4) -> DNA47(site~ok,h2ax!1~foc).ATM(h2ax!1) + Ku(dna,cs) + DNAPKcs(ku,liIV,psite~u) + LiIV(cs) kfixIV1
DNA48(site!1~sdsb,h2ax!4~foc).Ku(dna!1,cs!2).DNAPKcs(ku!2,liIV!3,psite~p).LiIV(cs!3).ATM(h2ax!4) -> DNA48(site~ok,h2ax!1~foc).ATM(h2ax!1) + Ku(dna,cs) + DNAPKcs(ku,liIV,psite~u) + LiIV(cs) kfixIV1
DNA49(site!1~sdsb,h2ax!4~foc).Ku(dna!1,cs!2).DNAPKcs(ku!2,liIV!3,psite~p).LiIV(cs!3).ATM(h2ax!4) -> DNA49(site~ok,h2ax!1~foc).ATM(h2ax!1) + Ku(dna,cs) + DNAPKcs(ku,liIV,psite~u) + LiIV(cs) kfixIV1
DNA50(site!1~sdsb,h2ax!4~foc).Ku(dna!1,cs!2).DNAPKcs(ku!2,liIV!3,psite~p).LiIV(cs!3).ATM(h2ax!4) -> DNA50(site~ok,h2ax!1~foc).ATM(h2ax!1) + Ku(dna,cs) + DNAPKcs(ku,liIV,psite~u) + LiIV(cs) kfixIV1
#complex
DNA1(site!1~cdsb,h2ax!4~foc).Ku(dna!1,cs!2).DNAPKcs(ku!2,liIV!3,psite~p).LiIV(cs!3).ATM(h2ax!4) -> DNA1(site~ok,h2ax!1~foc).ATM(h2ax!1) + Ku(dna,cs) + DNAPKcs(ku,liIV,psite~u) + LiIV(cs) kfixIV2
DNA2(site!1~cdsb,h2ax!4~foc).Ku(dna!1,cs!2).DNAPKcs(ku!2,liIV!3,psite~p).LiIV(cs!3).ATM(h2ax!4) -> DNA2(site~ok,h2ax!1~foc).ATM(h2ax!1) + Ku(dna,cs) + DNAPKcs(ku,liIV,psite~u) + LiIV(cs) kfixIV2
DNA3(site!1~cdsb,h2ax!4~foc).Ku(dna!1,cs!2).DNAPKcs(ku!2,liIV!3,psite~p).LiIV(cs!3).ATM(h2ax!4) -> DNA3(site~ok,h2ax!1~foc).ATM(h2ax!1) + Ku(dna,cs) + DNAPKcs(ku,liIV,psite~u) + LiIV(cs) kfixIV2
DNA4(site!1~cdsb,h2ax!4~foc).Ku(dna!1,cs!2).DNAPKcs(ku!2,liIV!3,psite~p).LiIV(cs!3).ATM(h2ax!4) -> DNA4(site~ok,h2ax!1~foc).ATM(h2ax!1) + Ku(dna,cs) + DNAPKcs(ku,liIV,psite~u) + LiIV(cs) kfixIV2
DNA5(site!1~cdsb,h2ax!4~foc).Ku(dna!1,cs!2).DNAPKcs(ku!2,liIV!3,psite~p).LiIV(cs!3).ATM(h2ax!4) -> DNA5(site~ok,h2ax!1~foc).ATM(h2ax!1) + Ku(dna,cs) + DNAPKcs(ku,liIV,psite~u) + LiIV(cs) kfixIV2
DNA6(site!1~cdsb,h2ax!4~foc).Ku(dna!1,cs!2).DNAPKcs(ku!2,liIV!3,psite~p).LiIV(cs!3).ATM(h2ax!4) -> DNA6(site~ok,h2ax!1~foc).ATM(h2ax!1) + Ku(dna,cs) + DNAPKcs(ku,liIV,psite~u) + LiIV(cs) kfixIV2
DNA7(site!1~cdsb,h2ax!4~foc).Ku(dna!1,cs!2).DNAPKcs(ku!2,liIV!3,psite~p).LiIV(cs!3).ATM(h2ax!4) -> DNA7(site~ok,h2ax!1~foc).ATM(h2ax!1) + Ku(dna,cs) + DNAPKcs(ku,liIV,psite~u) + LiIV(cs) kfixIV2
DNA8(site!1~cdsb,h2ax!4~foc).Ku(dna!1,cs!2).DNAPKcs(ku!2,liIV!3,psite~p).LiIV(cs!3).ATM(h2ax!4) -> DNA8(site~ok,h2ax!1~foc).ATM(h2ax!1) + Ku(dna,cs) + DNAPKcs(ku,liIV,psite~u) + LiIV(cs) kfixIV2
DNA9(site!1~cdsb,h2ax!4~foc).Ku(dna!1,cs!2).DNAPKcs(ku!2,liIV!3,psite~p).LiIV(cs!3).ATM(h2ax!4) -> DNA9(site~ok,h2ax!1~foc).ATM(h2ax!1) + Ku(dna,cs) + DNAPKcs(ku,liIV,psite~u) + LiIV(cs) kfixIV2
DNA10(site!1~cdsb,h2ax!4~foc).Ku(dna!1,cs!2).DNAPKcs(ku!2,liIV!3,psite~p).LiIV(cs!3).ATM(h2ax!4) -> DNA10(site~ok,h2ax!1~foc).ATM(h2ax!1) + Ku(dna,cs) + DNAPKcs(ku,liIV,psite~u) + LiIV(cs) kfixIV2
DNA11(site!1~cdsb,h2ax!4~foc).Ku(dna!1,cs!2).DNAPKcs(ku!2,liIV!3,psite~p).LiIV(cs!3).ATM(h2ax!4) -> DNA11(site~ok,h2ax!1~foc).ATM(h2ax!1) + Ku(dna,cs) + DNAPKcs(ku,liIV,psite~u) + LiIV(cs) kfixIV2
DNA12(site!1~cdsb,h2ax!4~foc).Ku(dna!1,cs!2).DNAPKcs(ku!2,liIV!3,psite~p).LiIV(cs!3).ATM(h2ax!4) -> DNA12(site~ok,h2ax!1~foc).ATM(h2ax!1) + Ku(dna,cs) + DNAPKcs(ku,liIV,psite~u) + LiIV(cs) kfixIV2
DNA13(site!1~cdsb,h2ax!4~foc).Ku(dna!1,cs!2).DNAPKcs(ku!2,liIV!3,psite~p).LiIV(cs!3).ATM(h2ax!4) -> DNA13(site~ok,h2ax!1~foc).ATM(h2ax!1) + Ku(dna,cs) + DNAPKcs(ku,liIV,psite~u) + LiIV(cs) kfixIV2
DNA14(site!1~cdsb,h2ax!4~foc).Ku(dna!1,cs!2).DNAPKcs(ku!2,liIV!3,psite~p).LiIV(cs!3).ATM(h2ax!4) -> DNA14(site~ok,h2ax!1~foc).ATM(h2ax!1) + Ku(dna,cs) + DNAPKcs(ku,liIV,psite~u) + LiIV(cs) kfixIV2
DNA15(site!1~cdsb,h2ax!4~foc).Ku(dna!1,cs!2).DNAPKcs(ku!2,liIV!3,psite~p).LiIV(cs!3).ATM(h2ax!4) -> DNA15(site~ok,h2ax!1~foc).ATM(h2ax!1) + Ku(dna,cs) + DNAPKcs(ku,liIV,psite~u) + LiIV(cs) kfixIV2
DNA16(site!1~cdsb,h2ax!4~foc).Ku(dna!1,cs!2).DNAPKcs(ku!2,liIV!3,psite~p).LiIV(cs!3).ATM(h2ax!4) -> DNA16(site~ok,h2ax!1~foc).ATM(h2ax!1) + Ku(dna,cs) + DNAPKcs(ku,liIV,psite~u) + LiIV(cs) kfixIV2
DNA17(site!1~cdsb,h2ax!4~foc).Ku(dna!1,cs!2).DNAPKcs(ku!2,liIV!3,psite~p).LiIV(cs!3).ATM(h2ax!4) -> DNA17(site~ok,h2ax!1~foc).ATM(h2ax!1) + Ku(dna,cs) + DNAPKcs(ku,liIV,psite~u) + LiIV(cs) kfixIV2
DNA18(site!1~cdsb,h2ax!4~foc).Ku(dna!1,cs!2).DNAPKcs(ku!2,liIV!3,psite~p).LiIV(cs!3).ATM(h2ax!4) -> DNA18(site~ok,h2ax!1~foc).ATM(h2ax!1) + Ku(dna,cs) + DNAPKcs(ku,liIV,psite~u) + LiIV(cs) kfixIV2
DNA19(site!1~cdsb,h2ax!4~foc).Ku(dna!1,cs!2).DNAPKcs(ku!2,liIV!3,psite~p).LiIV(cs!3).ATM(h2ax!4) -> DNA19(site~ok,h2ax!1~foc).ATM(h2ax!1) + Ku(dna,cs) + DNAPKcs(ku,liIV,psite~u) + LiIV(cs) kfixIV2
DNA20(site!1~cdsb,h2ax!4~foc).Ku(dna!1,cs!2).DNAPKcs(ku!2,liIV!3,psite~p).LiIV(cs!3).ATM(h2ax!4) -> DNA20(site~ok,h2ax!1~foc).ATM(h2ax!1) + Ku(dna,cs) + DNAPKcs(ku,liIV,psite~u) + LiIV(cs) kfixIV2
DNA21(site!1~cdsb,h2ax!4~foc).Ku(dna!1,cs!2).DNAPKcs(ku!2,liIV!3,psite~p).LiIV(cs!3).ATM(h2ax!4) -> DNA21(site~ok,h2ax!1~foc).ATM(h2ax!1) + Ku(dna,cs) + DNAPKcs(ku,liIV,psite~u) + LiIV(cs) kfixIV2
DNA22(site!1~cdsb,h2ax!4~foc).Ku(dna!1,cs!2).DNAPKcs(ku!2,liIV!3,psite~p).LiIV(cs!3).ATM(h2ax!4) -> DNA22(site~ok,h2ax!1~foc).ATM(h2ax!1) + Ku(dna,cs) + DNAPKcs(ku,liIV,psite~u) + LiIV(cs) kfixIV2
DNA23(site!1~cdsb,h2ax!4~foc).Ku(dna!1,cs!2).DNAPKcs(ku!2,liIV!3,psite~p).LiIV(cs!3).ATM(h2ax!4) -> DNA23(site~ok,h2ax!1~foc).ATM(h2ax!1) + Ku(dna,cs) + DNAPKcs(ku,liIV,psite~u) + LiIV(cs) kfixIV2
DNA24(site!1~cdsb,h2ax!4~foc).Ku(dna!1,cs!2).DNAPKcs(ku!2,liIV!3,psite~p).LiIV(cs!3).ATM(h2ax!4) -> DNA24(site~ok,h2ax!1~foc).ATM(h2ax!1) + Ku(dna,cs) + DNAPKcs(ku,liIV,psite~u) + LiIV(cs) kfixIV2
DNA25(site!1~cdsb,h2ax!4~foc).Ku(dna!1,cs!2).DNAPKcs(ku!2,liIV!3,psite~p).LiIV(cs!3).ATM(h2ax!4) -> DNA25(site~ok,h2ax!1~foc).ATM(h2ax!1) + Ku(dna,cs) + DNAPKcs(ku,liIV,psite~u) + LiIV(cs) kfixIV2
DNA26(site!1~cdsb,h2ax!4~foc).Ku(dna!1,cs!2).DNAPKcs(ku!2,liIV!3,psite~p).LiIV(cs!3).ATM(h2ax!4) -> DNA26(site~ok,h2ax!1~foc).ATM(h2ax!1) + Ku(dna,cs) + DNAPKcs(ku,liIV,psite~u) + LiIV(cs) kfixIV2
DNA27(site!1~cdsb,h2ax!4~foc).Ku(dna!1,cs!2).DNAPKcs(ku!2,liIV!3,psite~p).LiIV(cs!3).ATM(h2ax!4) -> DNA27(site~ok,h2ax!1~foc).ATM(h2ax!1) + Ku(dna,cs) + DNAPKcs(ku,liIV,psite~u) + LiIV(cs) kfixIV2
DNA28(site!1~cdsb,h2ax!4~foc).Ku(dna!1,cs!2).DNAPKcs(ku!2,liIV!3,psite~p).LiIV(cs!3).ATM(h2ax!4) -> DNA28(site~ok,h2ax!1~foc).ATM(h2ax!1) + Ku(dna,cs) + DNAPKcs(ku,liIV,psite~u) + LiIV(cs) kfixIV2
DNA29(site!1~cdsb,h2ax!4~foc).Ku(dna!1,cs!2).DNAPKcs(ku!2,liIV!3,psite~p).LiIV(cs!3).ATM(h2ax!4) -> DNA29(site~ok,h2ax!1~foc).ATM(h2ax!1) + Ku(dna,cs) + DNAPKcs(ku,liIV,psite~u) + LiIV(cs) kfixIV2
DNA30(site!1~cdsb,h2ax!4~foc).Ku(dna!1,cs!2).DNAPKcs(ku!2,liIV!3,psite~p).LiIV(cs!3).ATM(h2ax!4) -> DNA30(site~ok,h2ax!1~foc).ATM(h2ax!1) + Ku(dna,cs) + DNAPKcs(ku,liIV,psite~u) + LiIV(cs) kfixIV2
DNA31(site!1~cdsb,h2ax!4~foc).Ku(dna!1,cs!2).DNAPKcs(ku!2,liIV!3,psite~p).LiIV(cs!3).ATM(h2ax!4) -> DNA31(site~ok,h2ax!1~foc).ATM(h2ax!1) + Ku(dna,cs) + DNAPKcs(ku,liIV,psite~u) + LiIV(cs) kfixIV2
DNA32(site!1~cdsb,h2ax!4~foc).Ku(dna!1,cs!2).DNAPKcs(ku!2,liIV!3,psite~p).LiIV(cs!3).ATM(h2ax!4) -> DNA32(site~ok,h2ax!1~foc).ATM(h2ax!1) + Ku(dna,cs) + DNAPKcs(ku,liIV,psite~u) + LiIV(cs) kfixIV2
DNA33(site!1~cdsb,h2ax!4~foc).Ku(dna!1,cs!2).DNAPKcs(ku!2,liIV!3,psite~p).LiIV(cs!3).ATM(h2ax!4) -> DNA33(site~ok,h2ax!1~foc).ATM(h2ax!1) + Ku(dna,cs) + DNAPKcs(ku,liIV,psite~u) + LiIV(cs) kfixIV2
DNA34(site!1~cdsb,h2ax!4~foc).Ku(dna!1,cs!2).DNAPKcs(ku!2,liIV!3,psite~p).LiIV(cs!3).ATM(h2ax!4) -> DNA34(site~ok,h2ax!1~foc).ATM(h2ax!1) + Ku(dna,cs) + DNAPKcs(ku,liIV,psite~u) + LiIV(cs) kfixIV2
DNA35(site!1~cdsb,h2ax!4~foc).Ku(dna!1,cs!2).DNAPKcs(ku!2,liIV!3,psite~p).LiIV(cs!3).ATM(h2ax!4) -> DNA35(site~ok,h2ax!1~foc).ATM(h2ax!1) + Ku(dna,cs) + DNAPKcs(ku,liIV,psite~u) + LiIV(cs) kfixIV2
DNA36(site!1~cdsb,h2ax!4~foc).Ku(dna!1,cs!2).DNAPKcs(ku!2,liIV!3,psite~p).LiIV(cs!3).ATM(h2ax!4) -> DNA36(site~ok,h2ax!1~foc).ATM(h2ax!1) + Ku(dna,cs) + DNAPKcs(ku,liIV,psite~u) + LiIV(cs) kfixIV2
DNA37(site!1~cdsb,h2ax!4~foc).Ku(dna!1,cs!2).DNAPKcs(ku!2,liIV!3,psite~p).LiIV(cs!3).ATM(h2ax!4) -> DNA37(site~ok,h2ax!1~foc).ATM(h2ax!1) + Ku(dna,cs) + DNAPKcs(ku,liIV,psite~u) + LiIV(cs) kfixIV2
DNA38(site!1~cdsb,h2ax!4~foc).Ku(dna!1,cs!2).DNAPKcs(ku!2,liIV!3,psite~p).LiIV(cs!3).ATM(h2ax!4) -> DNA38(site~ok,h2ax!1~foc).ATM(h2ax!1) + Ku(dna,cs) + DNAPKcs(ku,liIV,psite~u) + LiIV(cs) kfixIV2
DNA39(site!1~cdsb,h2ax!4~foc).Ku(dna!1,cs!2).DNAPKcs(ku!2,liIV!3,psite~p).LiIV(cs!3).ATM(h2ax!4) -> DNA39(site~ok,h2ax!1~foc).ATM(h2ax!1) + Ku(dna,cs) + DNAPKcs(ku,liIV,psite~u) + LiIV(cs) kfixIV2
DNA40(site!1~cdsb,h2ax!4~foc).Ku(dna!1,cs!2).DNAPKcs(ku!2,liIV!3,psite~p).LiIV(cs!3).ATM(h2ax!4) -> DNA40(site~ok,h2ax!1~foc).ATM(h2ax!1) + Ku(dna,cs) + DNAPKcs(ku,liIV,psite~u) + LiIV(cs) kfixIV2
DNA41(site!1~cdsb,h2ax!4~foc).Ku(dna!1,cs!2).DNAPKcs(ku!2,liIV!3,psite~p).LiIV(cs!3).ATM(h2ax!4) -> DNA41(site~ok,h2ax!1~foc).ATM(h2ax!1) + Ku(dna,cs) + DNAPKcs(ku,liIV,psite~u) + LiIV(cs) kfixIV2
DNA42(site!1~cdsb,h2ax!4~foc).Ku(dna!1,cs!2).DNAPKcs(ku!2,liIV!3,psite~p).LiIV(cs!3).ATM(h2ax!4) -> DNA42(site~ok,h2ax!1~foc).ATM(h2ax!1) + Ku(dna,cs) + DNAPKcs(ku,liIV,psite~u) + LiIV(cs) kfixIV2
DNA43(site!1~cdsb,h2ax!4~foc).Ku(dna!1,cs!2).DNAPKcs(ku!2,liIV!3,psite~p).LiIV(cs!3).ATM(h2ax!4) -> DNA43(site~ok,h2ax!1~foc).ATM(h2ax!1) + Ku(dna,cs) + DNAPKcs(ku,liIV,psite~u) + LiIV(cs) kfixIV2
DNA44(site!1~cdsb,h2ax!4~foc).Ku(dna!1,cs!2).DNAPKcs(ku!2,liIV!3,psite~p).LiIV(cs!3).ATM(h2ax!4) -> DNA44(site~ok,h2ax!1~foc).ATM(h2ax!1) + Ku(dna,cs) + DNAPKcs(ku,liIV,psite~u) + LiIV(cs) kfixIV2
DNA45(site!1~cdsb,h2ax!4~foc).Ku(dna!1,cs!2).DNAPKcs(ku!2,liIV!3,psite~p).LiIV(cs!3).ATM(h2ax!4) -> DNA45(site~ok,h2ax!1~foc).ATM(h2ax!1) + Ku(dna,cs) + DNAPKcs(ku,liIV,psite~u) + LiIV(cs) kfixIV2
DNA46(site!1~cdsb,h2ax!4~foc).Ku(dna!1,cs!2).DNAPKcs(ku!2,liIV!3,psite~p).LiIV(cs!3).ATM(h2ax!4) -> DNA46(site~ok,h2ax!1~foc).ATM(h2ax!1) + Ku(dna,cs) + DNAPKcs(ku,liIV,psite~u) + LiIV(cs) kfixIV2
DNA47(site!1~cdsb,h2ax!4~foc).Ku(dna!1,cs!2).DNAPKcs(ku!2,liIV!3,psite~p).LiIV(cs!3).ATM(h2ax!4) -> DNA47(site~ok,h2ax!1~foc).ATM(h2ax!1) + Ku(dna,cs) + DNAPKcs(ku,liIV,psite~u) + LiIV(cs) kfixIV2
DNA48(site!1~cdsb,h2ax!4~foc).Ku(dna!1,cs!2).DNAPKcs(ku!2,liIV!3,psite~p).LiIV(cs!3).ATM(h2ax!4) -> DNA48(site~ok,h2ax!1~foc).ATM(h2ax!1) + Ku(dna,cs) + DNAPKcs(ku,liIV,psite~u) + LiIV(cs) kfixIV2
DNA49(site!1~cdsb,h2ax!4~foc).Ku(dna!1,cs!2).DNAPKcs(ku!2,liIV!3,psite~p).LiIV(cs!3).ATM(h2ax!4) -> DNA49(site~ok,h2ax!1~foc).ATM(h2ax!1) + Ku(dna,cs) + DNAPKcs(ku,liIV,psite~u) + LiIV(cs) kfixIV2
DNA50(site!1~cdsb,h2ax!4~foc).Ku(dna!1,cs!2).DNAPKcs(ku!2,liIV!3,psite~p).LiIV(cs!3).ATM(h2ax!4) -> DNA50(site~ok,h2ax!1~foc).ATM(h2ax!1) + Ku(dna,cs) + DNAPKcs(ku,liIV,psite~u) + LiIV(cs) kfixIV2

# PARP binding	
# simple
DNA1(site~sdsb) + PARP(dna,liIII) -> DNA1(site!1~sdsb).PARP(dna!1,liIII) kPARP1 	
DNA2(site~sdsb) + PARP(dna,liIII) -> DNA2(site!1~sdsb).PARP(dna!1,liIII) kPARP1 	
DNA3(site~sdsb) + PARP(dna,liIII) -> DNA3(site!1~sdsb).PARP(dna!1,liIII) kPARP1 	
DNA4(site~sdsb) + PARP(dna,liIII) -> DNA4(site!1~sdsb).PARP(dna!1,liIII) kPARP1 	
DNA5(site~sdsb) + PARP(dna,liIII) -> DNA5(site!1~sdsb).PARP(dna!1,liIII) kPARP1 	
DNA6(site~sdsb) + PARP(dna,liIII) -> DNA6(site!1~sdsb).PARP(dna!1,liIII) kPARP1 	
DNA7(site~sdsb) + PARP(dna,liIII) -> DNA7(site!1~sdsb).PARP(dna!1,liIII) kPARP1 	
DNA8(site~sdsb) + PARP(dna,liIII) -> DNA8(site!1~sdsb).PARP(dna!1,liIII) kPARP1 	
DNA9(site~sdsb) + PARP(dna,liIII) -> DNA9(site!1~sdsb).PARP(dna!1,liIII) kPARP1 	
DNA10(site~sdsb) + PARP(dna,liIII) -> DNA10(site!1~sdsb).PARP(dna!1,liIII) kPARP1 	
DNA11(site~sdsb) + PARP(dna,liIII) -> DNA11(site!1~sdsb).PARP(dna!1,liIII) kPARP1 	
DNA12(site~sdsb) + PARP(dna,liIII) -> DNA12(site!1~sdsb).PARP(dna!1,liIII) kPARP1 	
DNA13(site~sdsb) + PARP(dna,liIII) -> DNA13(site!1~sdsb).PARP(dna!1,liIII) kPARP1 	
DNA14(site~sdsb) + PARP(dna,liIII) -> DNA14(site!1~sdsb).PARP(dna!1,liIII) kPARP1 	
DNA15(site~sdsb) + PARP(dna,liIII) -> DNA15(site!1~sdsb).PARP(dna!1,liIII) kPARP1 	
DNA16(site~sdsb) + PARP(dna,liIII) -> DNA16(site!1~sdsb).PARP(dna!1,liIII) kPARP1 	
DNA17(site~sdsb) + PARP(dna,liIII) -> DNA17(site!1~sdsb).PARP(dna!1,liIII) kPARP1 	
DNA18(site~sdsb) + PARP(dna,liIII) -> DNA18(site!1~sdsb).PARP(dna!1,liIII) kPARP1 	
DNA19(site~sdsb) + PARP(dna,liIII) -> DNA19(site!1~sdsb).PARP(dna!1,liIII) kPARP1 	
DNA20(site~sdsb) + PARP(dna,liIII) -> DNA20(site!1~sdsb).PARP(dna!1,liIII) kPARP1
DNA21(site~sdsb) + PARP(dna,liIII) -> DNA21(site!1~sdsb).PARP(dna!1,liIII) kPARP1 	
DNA22(site~sdsb) + PARP(dna,liIII) -> DNA22(site!1~sdsb).PARP(dna!1,liIII) kPARP1 	
DNA23(site~sdsb) + PARP(dna,liIII) -> DNA23(site!1~sdsb).PARP(dna!1,liIII) kPARP1 	
DNA24(site~sdsb) + PARP(dna,liIII) -> DNA24(site!1~sdsb).PARP(dna!1,liIII) kPARP1 	
DNA25(site~sdsb) + PARP(dna,liIII) -> DNA25(site!1~sdsb).PARP(dna!1,liIII) kPARP1 	
DNA26(site~sdsb) + PARP(dna,liIII) -> DNA26(site!1~sdsb).PARP(dna!1,liIII) kPARP1 	
DNA27(site~sdsb) + PARP(dna,liIII) -> DNA27(site!1~sdsb).PARP(dna!1,liIII) kPARP1 	
DNA28(site~sdsb) + PARP(dna,liIII) -> DNA28(site!1~sdsb).PARP(dna!1,liIII) kPARP1 	
DNA29(site~sdsb) + PARP(dna,liIII) -> DNA29(site!1~sdsb).PARP(dna!1,liIII) kPARP1 	
DNA30(site~sdsb) + PARP(dna,liIII) -> DNA30(site!1~sdsb).PARP(dna!1,liIII) kPARP1 
DNA31(site~sdsb) + PARP(dna,liIII) -> DNA31(site!1~sdsb).PARP(dna!1,liIII) kPARP1 	
DNA32(site~sdsb) + PARP(dna,liIII) -> DNA32(site!1~sdsb).PARP(dna!1,liIII) kPARP1 	
DNA33(site~sdsb) + PARP(dna,liIII) -> DNA33(site!1~sdsb).PARP(dna!1,liIII) kPARP1 	
DNA34(site~sdsb) + PARP(dna,liIII) -> DNA34(site!1~sdsb).PARP(dna!1,liIII) kPARP1 	
DNA35(site~sdsb) + PARP(dna,liIII) -> DNA35(site!1~sdsb).PARP(dna!1,liIII) kPARP1 	
DNA36(site~sdsb) + PARP(dna,liIII) -> DNA36(site!1~sdsb).PARP(dna!1,liIII) kPARP1 	
DNA37(site~sdsb) + PARP(dna,liIII) -> DNA37(site!1~sdsb).PARP(dna!1,liIII) kPARP1 	
DNA38(site~sdsb) + PARP(dna,liIII) -> DNA38(site!1~sdsb).PARP(dna!1,liIII) kPARP1 	
DNA39(site~sdsb) + PARP(dna,liIII) -> DNA39(site!1~sdsb).PARP(dna!1,liIII) kPARP1 	
DNA40(site~sdsb) + PARP(dna,liIII) -> DNA40(site!1~sdsb).PARP(dna!1,liIII) kPARP1 
DNA41(site~sdsb) + PARP(dna,liIII) -> DNA41(site!1~sdsb).PARP(dna!1,liIII) kPARP1 	
DNA42(site~sdsb) + PARP(dna,liIII) -> DNA42(site!1~sdsb).PARP(dna!1,liIII) kPARP1 	
DNA43(site~sdsb) + PARP(dna,liIII) -> DNA43(site!1~sdsb).PARP(dna!1,liIII) kPARP1 	
DNA44(site~sdsb) + PARP(dna,liIII) -> DNA44(site!1~sdsb).PARP(dna!1,liIII) kPARP1 	
DNA45(site~sdsb) + PARP(dna,liIII) -> DNA45(site!1~sdsb).PARP(dna!1,liIII) kPARP1 	
DNA46(site~sdsb) + PARP(dna,liIII) -> DNA46(site!1~sdsb).PARP(dna!1,liIII) kPARP1 	
DNA47(site~sdsb) + PARP(dna,liIII) -> DNA47(site!1~sdsb).PARP(dna!1,liIII) kPARP1 	
DNA48(site~sdsb) + PARP(dna,liIII) -> DNA48(site!1~sdsb).PARP(dna!1,liIII) kPARP1 	
DNA49(site~sdsb) + PARP(dna,liIII) -> DNA49(site!1~sdsb).PARP(dna!1,liIII) kPARP1 	
DNA50(site~sdsb) + PARP(dna,liIII) -> DNA50(site!1~sdsb).PARP(dna!1,liIII) kPARP1 	
# complex
DNA1(site~cdsb) + PARP(dna,liIII) -> DNA1(site!1~cdsb).PARP(dna!1,liIII) kPARP2	
DNA2(site~cdsb) + PARP(dna,liIII) -> DNA2(site!1~cdsb).PARP(dna!1,liIII) kPARP2 	
DNA3(site~cdsb) + PARP(dna,liIII) -> DNA3(site!1~cdsb).PARP(dna!1,liIII) kPARP2 	
DNA4(site~cdsb) + PARP(dna,liIII) -> DNA4(site!1~cdsb).PARP(dna!1,liIII) kPARP2 	
DNA5(site~cdsb) + PARP(dna,liIII) -> DNA5(site!1~cdsb).PARP(dna!1,liIII) kPARP2 	
DNA6(site~cdsb) + PARP(dna,liIII) -> DNA6(site!1~cdsb).PARP(dna!1,liIII) kPARP2 	
DNA7(site~cdsb) + PARP(dna,liIII) -> DNA7(site!1~cdsb).PARP(dna!1,liIII) kPARP2 	
DNA8(site~cdsb) + PARP(dna,liIII) -> DNA8(site!1~cdsb).PARP(dna!1,liIII) kPARP2 	
DNA9(site~cdsb) + PARP(dna,liIII) -> DNA9(site!1~cdsb).PARP(dna!1,liIII) kPARP2 	
DNA10(site~cdsb) + PARP(dna,liIII) -> DNA10(site!1~cdsb).PARP(dna!1,liIII) kPARP2 	
DNA11(site~cdsb) + PARP(dna,liIII) -> DNA11(site!1~cdsb).PARP(dna!1,liIII) kPARP2 	
DNA12(site~cdsb) + PARP(dna,liIII) -> DNA12(site!1~cdsb).PARP(dna!1,liIII) kPARP2 	
DNA13(site~cdsb) + PARP(dna,liIII) -> DNA13(site!1~cdsb).PARP(dna!1,liIII) kPARP2 	
DNA14(site~cdsb) + PARP(dna,liIII) -> DNA14(site!1~cdsb).PARP(dna!1,liIII) kPARP2 	
DNA15(site~cdsb) + PARP(dna,liIII) -> DNA15(site!1~cdsb).PARP(dna!1,liIII) kPARP2 	
DNA16(site~cdsb) + PARP(dna,liIII) -> DNA16(site!1~cdsb).PARP(dna!1,liIII) kPARP2 	
DNA17(site~cdsb) + PARP(dna,liIII) -> DNA17(site!1~cdsb).PARP(dna!1,liIII) kPARP2 	
DNA18(site~cdsb) + PARP(dna,liIII) -> DNA18(site!1~cdsb).PARP(dna!1,liIII) kPARP2 	
DNA19(site~cdsb) + PARP(dna,liIII) -> DNA19(site!1~cdsb).PARP(dna!1,liIII) kPARP2 	
DNA20(site~cdsb) + PARP(dna,liIII) -> DNA20(site!1~cdsb).PARP(dna!1,liIII) kPARP2
DNA21(site~cdsb) + PARP(dna,liIII) -> DNA21(site!1~cdsb).PARP(dna!1,liIII) kPARP2 	
DNA22(site~cdsb) + PARP(dna,liIII) -> DNA22(site!1~cdsb).PARP(dna!1,liIII) kPARP2 	
DNA23(site~cdsb) + PARP(dna,liIII) -> DNA23(site!1~cdsb).PARP(dna!1,liIII) kPARP2 	
DNA24(site~cdsb) + PARP(dna,liIII) -> DNA24(site!1~cdsb).PARP(dna!1,liIII) kPARP2 	
DNA25(site~cdsb) + PARP(dna,liIII) -> DNA25(site!1~cdsb).PARP(dna!1,liIII) kPARP2 	
DNA26(site~cdsb) + PARP(dna,liIII) -> DNA26(site!1~cdsb).PARP(dna!1,liIII) kPARP2 	
DNA27(site~cdsb) + PARP(dna,liIII) -> DNA27(site!1~cdsb).PARP(dna!1,liIII) kPARP2 	
DNA28(site~cdsb) + PARP(dna,liIII) -> DNA28(site!1~cdsb).PARP(dna!1,liIII) kPARP2 	
DNA29(site~cdsb) + PARP(dna,liIII) -> DNA29(site!1~cdsb).PARP(dna!1,liIII) kPARP2 	
DNA30(site~cdsb) + PARP(dna,liIII) -> DNA30(site!1~cdsb).PARP(dna!1,liIII) kPARP2
DNA31(site~cdsb) + PARP(dna,liIII) -> DNA31(site!1~cdsb).PARP(dna!1,liIII) kPARP2 	
DNA32(site~cdsb) + PARP(dna,liIII) -> DNA32(site!1~cdsb).PARP(dna!1,liIII) kPARP2 	
DNA33(site~cdsb) + PARP(dna,liIII) -> DNA33(site!1~cdsb).PARP(dna!1,liIII) kPARP2 	
DNA34(site~cdsb) + PARP(dna,liIII) -> DNA34(site!1~cdsb).PARP(dna!1,liIII) kPARP2 	
DNA35(site~cdsb) + PARP(dna,liIII) -> DNA35(site!1~cdsb).PARP(dna!1,liIII) kPARP2 	
DNA36(site~cdsb) + PARP(dna,liIII) -> DNA36(site!1~cdsb).PARP(dna!1,liIII) kPARP2 	
DNA37(site~cdsb) + PARP(dna,liIII) -> DNA37(site!1~cdsb).PARP(dna!1,liIII) kPARP2 	
DNA38(site~cdsb) + PARP(dna,liIII) -> DNA38(site!1~cdsb).PARP(dna!1,liIII) kPARP2 	
DNA39(site~cdsb) + PARP(dna,liIII) -> DNA39(site!1~cdsb).PARP(dna!1,liIII) kPARP2 	
DNA40(site~cdsb) + PARP(dna,liIII) -> DNA40(site!1~cdsb).PARP(dna!1,liIII) kPARP2
DNA41(site~cdsb) + PARP(dna,liIII) -> DNA41(site!1~cdsb).PARP(dna!1,liIII) kPARP2 	
DNA42(site~cdsb) + PARP(dna,liIII) -> DNA42(site!1~cdsb).PARP(dna!1,liIII) kPARP2 	
DNA43(site~cdsb) + PARP(dna,liIII) -> DNA43(site!1~cdsb).PARP(dna!1,liIII) kPARP2 	
DNA44(site~cdsb) + PARP(dna,liIII) -> DNA44(site!1~cdsb).PARP(dna!1,liIII) kPARP2 	
DNA45(site~cdsb) + PARP(dna,liIII) -> DNA45(site!1~cdsb).PARP(dna!1,liIII) kPARP2 	
DNA46(site~cdsb) + PARP(dna,liIII) -> DNA46(site!1~cdsb).PARP(dna!1,liIII) kPARP2 	
DNA47(site~cdsb) + PARP(dna,liIII) -> DNA47(site!1~cdsb).PARP(dna!1,liIII) kPARP2 	
DNA48(site~cdsb) + PARP(dna,liIII) -> DNA48(site!1~cdsb).PARP(dna!1,liIII) kPARP2 	
DNA49(site~cdsb) + PARP(dna,liIII) -> DNA49(site!1~cdsb).PARP(dna!1,liIII) kPARP2 	
DNA50(site~cdsb) + PARP(dna,liIII) -> DNA50(site!1~cdsb).PARP(dna!1,liIII) kPARP2

# PARP dissociating
# simple
DNA1(site!1~sdsb).PARP(dna!1,liIII) -> DNA1(site~sdsb) + PARP(dna,liIII) kdPARP1
DNA2(site!1~sdsb).PARP(dna!1,liIII) -> DNA2(site~sdsb) + PARP(dna,liIII) kdPARP1
DNA3(site!1~sdsb).PARP(dna!1,liIII) -> DNA3(site~sdsb) + PARP(dna,liIII) kdPARP1
DNA4(site!1~sdsb).PARP(dna!1,liIII) -> DNA4(site~sdsb) + PARP(dna,liIII) kdPARP1
DNA5(site!1~sdsb).PARP(dna!1,liIII) -> DNA5(site~sdsb) + PARP(dna,liIII) kdPARP1
DNA6(site!1~sdsb).PARP(dna!1,liIII) -> DNA6(site~sdsb) + PARP(dna,liIII) kdPARP1
DNA7(site!1~sdsb).PARP(dna!1,liIII) -> DNA7(site~sdsb) + PARP(dna,liIII) kdPARP1
DNA8(site!1~sdsb).PARP(dna!1,liIII) -> DNA8(site~sdsb) + PARP(dna,liIII) kdPARP1
DNA9(site!1~sdsb).PARP(dna!1,liIII) -> DNA9(site~sdsb) + PARP(dna,liIII) kdPARP1
DNA10(site!1~sdsb).PARP(dna!1,liIII) -> DNA10(site~sdsb) + PARP(dna,liIII)  kdPARP1
DNA11(site!1~sdsb).PARP(dna!1,liIII) -> DNA11(site~sdsb) + PARP(dna,liIII)  kdPARP1
DNA12(site!1~sdsb).PARP(dna!1,liIII) -> DNA12(site~sdsb) + PARP(dna,liIII)  kdPARP1
DNA13(site!1~sdsb).PARP(dna!1,liIII) -> DNA13(site~sdsb) + PARP(dna,liIII)  kdPARP1
DNA14(site!1~sdsb).PARP(dna!1,liIII) -> DNA14(site~sdsb) + PARP(dna,liIII)  kdPARP1
DNA15(site!1~sdsb).PARP(dna!1,liIII) -> DNA15(site~sdsb) + PARP(dna,liIII)  kdPARP1
DNA16(site!1~sdsb).PARP(dna!1,liIII) -> DNA16(site~sdsb) + PARP(dna,liIII)  kdPARP1
DNA17(site!1~sdsb).PARP(dna!1,liIII) -> DNA17(site~sdsb) + PARP(dna,liIII)  kdPARP1
DNA18(site!1~sdsb).PARP(dna!1,liIII) -> DNA18(site~sdsb) + PARP(dna,liIII)  kdPARP1
DNA19(site!1~sdsb).PARP(dna!1,liIII) -> DNA19(site~sdsb) + PARP(dna,liIII)  kdPARP1
DNA20(site!1~sdsb).PARP(dna!1,liIII) -> DNA20(site~sdsb) + PARP(dna,liIII)  kdPARP1
DNA21(site!1~sdsb).PARP(dna!1,liIII) -> DNA21(site~sdsb) + PARP(dna,liIII)  kdPARP1
DNA22(site!1~sdsb).PARP(dna!1,liIII) -> DNA22(site~sdsb) + PARP(dna,liIII)  kdPARP1
DNA23(site!1~sdsb).PARP(dna!1,liIII) -> DNA23(site~sdsb) + PARP(dna,liIII)  kdPARP1
DNA24(site!1~sdsb).PARP(dna!1,liIII) -> DNA24(site~sdsb) + PARP(dna,liIII)  kdPARP1
DNA25(site!1~sdsb).PARP(dna!1,liIII) -> DNA25(site~sdsb) + PARP(dna,liIII)  kdPARP1
DNA26(site!1~sdsb).PARP(dna!1,liIII) -> DNA26(site~sdsb) + PARP(dna,liIII)  kdPARP1
DNA27(site!1~sdsb).PARP(dna!1,liIII) -> DNA27(site~sdsb) + PARP(dna,liIII)  kdPARP1
DNA28(site!1~sdsb).PARP(dna!1,liIII) -> DNA28(site~sdsb) + PARP(dna,liIII)  kdPARP1
DNA29(site!1~sdsb).PARP(dna!1,liIII) -> DNA29(site~sdsb) + PARP(dna,liIII)  kdPARP1
DNA30(site!1~sdsb).PARP(dna!1,liIII) -> DNA30(site~sdsb) + PARP(dna,liIII)  kdPARP1
DNA31(site!1~sdsb).PARP(dna!1,liIII) -> DNA31(site~sdsb) + PARP(dna,liIII)  kdPARP1
DNA32(site!1~sdsb).PARP(dna!1,liIII) -> DNA32(site~sdsb) + PARP(dna,liIII)  kdPARP1
DNA33(site!1~sdsb).PARP(dna!1,liIII) -> DNA33(site~sdsb) + PARP(dna,liIII)  kdPARP1
DNA34(site!1~sdsb).PARP(dna!1,liIII) -> DNA34(site~sdsb) + PARP(dna,liIII)  kdPARP1
DNA35(site!1~sdsb).PARP(dna!1,liIII) -> DNA35(site~sdsb) + PARP(dna,liIII)  kdPARP1
DNA36(site!1~sdsb).PARP(dna!1,liIII) -> DNA36(site~sdsb) + PARP(dna,liIII)  kdPARP1
DNA37(site!1~sdsb).PARP(dna!1,liIII) -> DNA37(site~sdsb) + PARP(dna,liIII)  kdPARP1
DNA38(site!1~sdsb).PARP(dna!1,liIII) -> DNA38(site~sdsb) + PARP(dna,liIII)  kdPARP1
DNA39(site!1~sdsb).PARP(dna!1,liIII) -> DNA39(site~sdsb) + PARP(dna,liIII)  kdPARP1
DNA40(site!1~sdsb).PARP(dna!1,liIII) -> DNA40(site~sdsb) + PARP(dna,liIII)  kdPARP1
DNA41(site!1~sdsb).PARP(dna!1,liIII) -> DNA41(site~sdsb) + PARP(dna,liIII)  kdPARP1
DNA42(site!1~sdsb).PARP(dna!1,liIII) -> DNA42(site~sdsb) + PARP(dna,liIII)  kdPARP1
DNA43(site!1~sdsb).PARP(dna!1,liIII) -> DNA43(site~sdsb) + PARP(dna,liIII)  kdPARP1
DNA44(site!1~sdsb).PARP(dna!1,liIII) -> DNA44(site~sdsb) + PARP(dna,liIII)  kdPARP1
DNA45(site!1~sdsb).PARP(dna!1,liIII) -> DNA45(site~sdsb) + PARP(dna,liIII)  kdPARP1
DNA46(site!1~sdsb).PARP(dna!1,liIII) -> DNA46(site~sdsb) + PARP(dna,liIII)  kdPARP1
DNA47(site!1~sdsb).PARP(dna!1,liIII) -> DNA47(site~sdsb) + PARP(dna,liIII)  kdPARP1
DNA48(site!1~sdsb).PARP(dna!1,liIII) -> DNA48(site~sdsb) + PARP(dna,liIII)  kdPARP1
DNA49(site!1~sdsb).PARP(dna!1,liIII) -> DNA49(site~sdsb) + PARP(dna,liIII)  kdPARP1
DNA50(site!1~sdsb).PARP(dna!1,liIII) -> DNA50(site~sdsb) + PARP(dna,liIII)  kdPARP1
# complex
DNA1(site!1~cdsb).PARP(dna!1,liIII) -> DNA1(site~cdsb) + PARP(dna,liIII) kdPARP2
DNA2(site!1~cdsb).PARP(dna!1,liIII) -> DNA2(site~cdsb) + PARP(dna,liIII) kdPARP2
DNA3(site!1~cdsb).PARP(dna!1,liIII) -> DNA3(site~cdsb) + PARP(dna,liIII) kdPARP2
DNA4(site!1~cdsb).PARP(dna!1,liIII) -> DNA4(site~cdsb) + PARP(dna,liIII) kdPARP2
DNA5(site!1~cdsb).PARP(dna!1,liIII) -> DNA5(site~cdsb) + PARP(dna,liIII) kdPARP2
DNA6(site!1~cdsb).PARP(dna!1,liIII) -> DNA6(site~cdsb) + PARP(dna,liIII) kdPARP2
DNA7(site!1~cdsb).PARP(dna!1,liIII) -> DNA7(site~cdsb) + PARP(dna,liIII) kdPARP2
DNA8(site!1~cdsb).PARP(dna!1,liIII) -> DNA8(site~cdsb) + PARP(dna,liIII) kdPARP2
DNA9(site!1~cdsb).PARP(dna!1,liIII) -> DNA9(site~cdsb) + PARP(dna,liIII) kdPARP2
DNA10(site!1~cdsb).PARP(dna!1,liIII) -> DNA10(site~cdsb) + PARP(dna,liIII)  kdPARP2
DNA11(site!1~cdsb).PARP(dna!1,liIII) -> DNA11(site~cdsb) + PARP(dna,liIII)  kdPARP2
DNA12(site!1~cdsb).PARP(dna!1,liIII) -> DNA12(site~cdsb) + PARP(dna,liIII)  kdPARP2
DNA13(site!1~cdsb).PARP(dna!1,liIII) -> DNA13(site~cdsb) + PARP(dna,liIII)  kdPARP2
DNA14(site!1~cdsb).PARP(dna!1,liIII) -> DNA14(site~cdsb) + PARP(dna,liIII)  kdPARP2
DNA15(site!1~cdsb).PARP(dna!1,liIII) -> DNA15(site~cdsb) + PARP(dna,liIII)  kdPARP2
DNA16(site!1~cdsb).PARP(dna!1,liIII) -> DNA16(site~cdsb) + PARP(dna,liIII)  kdPARP2
DNA17(site!1~cdsb).PARP(dna!1,liIII) -> DNA17(site~cdsb) + PARP(dna,liIII)  kdPARP2
DNA18(site!1~cdsb).PARP(dna!1,liIII) -> DNA18(site~cdsb) + PARP(dna,liIII)  kdPARP2
DNA19(site!1~cdsb).PARP(dna!1,liIII) -> DNA19(site~cdsb) + PARP(dna,liIII)  kdPARP2
DNA20(site!1~cdsb).PARP(dna!1,liIII) -> DNA20(site~cdsb) + PARP(dna,liIII)  kdPARP2
DNA21(site!1~cdsb).PARP(dna!1,liIII) -> DNA21(site~cdsb) + PARP(dna,liIII)  kdPARP2
DNA22(site!1~cdsb).PARP(dna!1,liIII) -> DNA22(site~cdsb) + PARP(dna,liIII)  kdPARP2
DNA23(site!1~cdsb).PARP(dna!1,liIII) -> DNA23(site~cdsb) + PARP(dna,liIII)  kdPARP2
DNA24(site!1~cdsb).PARP(dna!1,liIII) -> DNA24(site~cdsb) + PARP(dna,liIII)  kdPARP2
DNA25(site!1~cdsb).PARP(dna!1,liIII) -> DNA25(site~cdsb) + PARP(dna,liIII)  kdPARP2
DNA26(site!1~cdsb).PARP(dna!1,liIII) -> DNA26(site~cdsb) + PARP(dna,liIII)  kdPARP2
DNA27(site!1~cdsb).PARP(dna!1,liIII) -> DNA27(site~cdsb) + PARP(dna,liIII)  kdPARP2
DNA28(site!1~cdsb).PARP(dna!1,liIII) -> DNA28(site~cdsb) + PARP(dna,liIII)  kdPARP2
DNA29(site!1~cdsb).PARP(dna!1,liIII) -> DNA29(site~cdsb) + PARP(dna,liIII)  kdPARP2
DNA30(site!1~cdsb).PARP(dna!1,liIII) -> DNA30(site~cdsb) + PARP(dna,liIII)  kdPARP2
DNA31(site!1~cdsb).PARP(dna!1,liIII) -> DNA31(site~cdsb) + PARP(dna,liIII)  kdPARP2
DNA32(site!1~cdsb).PARP(dna!1,liIII) -> DNA32(site~cdsb) + PARP(dna,liIII)  kdPARP2
DNA33(site!1~cdsb).PARP(dna!1,liIII) -> DNA33(site~cdsb) + PARP(dna,liIII)  kdPARP2
DNA34(site!1~cdsb).PARP(dna!1,liIII) -> DNA34(site~cdsb) + PARP(dna,liIII)  kdPARP2
DNA35(site!1~cdsb).PARP(dna!1,liIII) -> DNA35(site~cdsb) + PARP(dna,liIII)  kdPARP2
DNA36(site!1~cdsb).PARP(dna!1,liIII) -> DNA36(site~cdsb) + PARP(dna,liIII)  kdPARP2
DNA37(site!1~cdsb).PARP(dna!1,liIII) -> DNA37(site~cdsb) + PARP(dna,liIII)  kdPARP2
DNA38(site!1~cdsb).PARP(dna!1,liIII) -> DNA38(site~cdsb) + PARP(dna,liIII)  kdPARP2
DNA39(site!1~cdsb).PARP(dna!1,liIII) -> DNA39(site~cdsb) + PARP(dna,liIII)  kdPARP2
DNA40(site!1~cdsb).PARP(dna!1,liIII) -> DNA40(site~cdsb) + PARP(dna,liIII)  kdPARP2
DNA41(site!1~cdsb).PARP(dna!1,liIII) -> DNA41(site~cdsb) + PARP(dna,liIII)  kdPARP2
DNA42(site!1~cdsb).PARP(dna!1,liIII) -> DNA42(site~cdsb) + PARP(dna,liIII)  kdPARP2
DNA43(site!1~cdsb).PARP(dna!1,liIII) -> DNA43(site~cdsb) + PARP(dna,liIII)  kdPARP2
DNA44(site!1~cdsb).PARP(dna!1,liIII) -> DNA44(site~cdsb) + PARP(dna,liIII)  kdPARP2
DNA45(site!1~cdsb).PARP(dna!1,liIII) -> DNA45(site~cdsb) + PARP(dna,liIII)  kdPARP2
DNA46(site!1~cdsb).PARP(dna!1,liIII) -> DNA46(site~cdsb) + PARP(dna,liIII)  kdPARP2
DNA47(site!1~cdsb).PARP(dna!1,liIII) -> DNA47(site~cdsb) + PARP(dna,liIII)  kdPARP2
DNA48(site!1~cdsb).PARP(dna!1,liIII) -> DNA48(site~cdsb) + PARP(dna,liIII)  kdPARP2
DNA49(site!1~cdsb).PARP(dna!1,liIII) -> DNA49(site~cdsb) + PARP(dna,liIII)  kdPARP2
DNA50(site!1~cdsb).PARP(dna!1,liIII) -> DNA50(site~cdsb) + PARP(dna,liIII)  kdPARP2

# Ligase III complex formation
# simple
DNA1(site!1~sdsb).PARP(dna!1,liIII) + LiIII(PARP) -> DNA1(site!1~sdsb).PARP(dna!1,liIII!2).LiIII(PARP!2) kliIII1
DNA2(site!1~sdsb).PARP(dna!1,liIII) + LiIII(PARP) -> DNA2(site!1~sdsb).PARP(dna!1,liIII!2).LiIII(PARP!2) kliIII1
DNA3(site!1~sdsb).PARP(dna!1,liIII) + LiIII(PARP) -> DNA3(site!1~sdsb).PARP(dna!1,liIII!2).LiIII(PARP!2) kliIII1
DNA4(site!1~sdsb).PARP(dna!1,liIII) + LiIII(PARP) -> DNA4(site!1~sdsb).PARP(dna!1,liIII!2).LiIII(PARP!2) kliIII1
DNA5(site!1~sdsb).PARP(dna!1,liIII) + LiIII(PARP) -> DNA5(site!1~sdsb).PARP(dna!1,liIII!2).LiIII(PARP!2) kliIII1
DNA6(site!1~sdsb).PARP(dna!1,liIII) + LiIII(PARP) -> DNA6(site!1~sdsb).PARP(dna!1,liIII!2).LiIII(PARP!2) kliIII1
DNA7(site!1~sdsb).PARP(dna!1,liIII) + LiIII(PARP) -> DNA7(site!1~sdsb).PARP(dna!1,liIII!2).LiIII(PARP!2) kliIII1
DNA8(site!1~sdsb).PARP(dna!1,liIII) + LiIII(PARP) -> DNA8(site!1~sdsb).PARP(dna!1,liIII!2).LiIII(PARP!2) kliIII1
DNA9(site!1~sdsb).PARP(dna!1,liIII) + LiIII(PARP) -> DNA9(site!1~sdsb).PARP(dna!1,liIII!2).LiIII(PARP!2) kliIII1
DNA10(site!1~sdsb).PARP(dna!1,liIII) + LiIII(PARP) -> DNA10(site!1~sdsb).PARP(dna!1,liIII!2).LiIII(PARP!2) kliIII1
DNA11(site!1~sdsb).PARP(dna!1,liIII) + LiIII(PARP) -> DNA11(site!1~sdsb).PARP(dna!1,liIII!2).LiIII(PARP!2) kliIII1
DNA12(site!1~sdsb).PARP(dna!1,liIII) + LiIII(PARP) -> DNA12(site!1~sdsb).PARP(dna!1,liIII!2).LiIII(PARP!2) kliIII1
DNA13(site!1~sdsb).PARP(dna!1,liIII) + LiIII(PARP) -> DNA13(site!1~sdsb).PARP(dna!1,liIII!2).LiIII(PARP!2) kliIII1
DNA14(site!1~sdsb).PARP(dna!1,liIII) + LiIII(PARP) -> DNA14(site!1~sdsb).PARP(dna!1,liIII!2).LiIII(PARP!2) kliIII1
DNA15(site!1~sdsb).PARP(dna!1,liIII) + LiIII(PARP) -> DNA15(site!1~sdsb).PARP(dna!1,liIII!2).LiIII(PARP!2) kliIII1
DNA16(site!1~sdsb).PARP(dna!1,liIII) + LiIII(PARP) -> DNA16(site!1~sdsb).PARP(dna!1,liIII!2).LiIII(PARP!2) kliIII1
DNA17(site!1~sdsb).PARP(dna!1,liIII) + LiIII(PARP) -> DNA17(site!1~sdsb).PARP(dna!1,liIII!2).LiIII(PARP!2) kliIII1
DNA18(site!1~sdsb).PARP(dna!1,liIII) + LiIII(PARP) -> DNA18(site!1~sdsb).PARP(dna!1,liIII!2).LiIII(PARP!2) kliIII1
DNA19(site!1~sdsb).PARP(dna!1,liIII) + LiIII(PARP) -> DNA19(site!1~sdsb).PARP(dna!1,liIII!2).LiIII(PARP!2) kliIII1
DNA20(site!1~sdsb).PARP(dna!1,liIII) + LiIII(PARP) -> DNA20(site!1~sdsb).PARP(dna!1,liIII!2).LiIII(PARP!2) kliIII1
DNA21(site!1~sdsb).PARP(dna!1,liIII) + LiIII(PARP) -> DNA21(site!1~sdsb).PARP(dna!1,liIII!2).LiIII(PARP!2) kliIII1
DNA22(site!1~sdsb).PARP(dna!1,liIII) + LiIII(PARP) -> DNA22(site!1~sdsb).PARP(dna!1,liIII!2).LiIII(PARP!2) kliIII1
DNA23(site!1~sdsb).PARP(dna!1,liIII) + LiIII(PARP) -> DNA23(site!1~sdsb).PARP(dna!1,liIII!2).LiIII(PARP!2) kliIII1
DNA24(site!1~sdsb).PARP(dna!1,liIII) + LiIII(PARP) -> DNA24(site!1~sdsb).PARP(dna!1,liIII!2).LiIII(PARP!2) kliIII1
DNA25(site!1~sdsb).PARP(dna!1,liIII) + LiIII(PARP) -> DNA25(site!1~sdsb).PARP(dna!1,liIII!2).LiIII(PARP!2) kliIII1
DNA26(site!1~sdsb).PARP(dna!1,liIII) + LiIII(PARP) -> DNA26(site!1~sdsb).PARP(dna!1,liIII!2).LiIII(PARP!2) kliIII1
DNA27(site!1~sdsb).PARP(dna!1,liIII) + LiIII(PARP) -> DNA27(site!1~sdsb).PARP(dna!1,liIII!2).LiIII(PARP!2) kliIII1
DNA28(site!1~sdsb).PARP(dna!1,liIII) + LiIII(PARP) -> DNA28(site!1~sdsb).PARP(dna!1,liIII!2).LiIII(PARP!2) kliIII1
DNA29(site!1~sdsb).PARP(dna!1,liIII) + LiIII(PARP) -> DNA29(site!1~sdsb).PARP(dna!1,liIII!2).LiIII(PARP!2) kliIII1
DNA30(site!1~sdsb).PARP(dna!1,liIII) + LiIII(PARP) -> DNA30(site!1~sdsb).PARP(dna!1,liIII!2).LiIII(PARP!2) kliIII1
DNA31(site!1~sdsb).PARP(dna!1,liIII) + LiIII(PARP) -> DNA31(site!1~sdsb).PARP(dna!1,liIII!2).LiIII(PARP!2) kliIII1
DNA32(site!1~sdsb).PARP(dna!1,liIII) + LiIII(PARP) -> DNA32(site!1~sdsb).PARP(dna!1,liIII!2).LiIII(PARP!2) kliIII1
DNA33(site!1~sdsb).PARP(dna!1,liIII) + LiIII(PARP) -> DNA33(site!1~sdsb).PARP(dna!1,liIII!2).LiIII(PARP!2) kliIII1
DNA34(site!1~sdsb).PARP(dna!1,liIII) + LiIII(PARP) -> DNA34(site!1~sdsb).PARP(dna!1,liIII!2).LiIII(PARP!2) kliIII1
DNA35(site!1~sdsb).PARP(dna!1,liIII) + LiIII(PARP) -> DNA35(site!1~sdsb).PARP(dna!1,liIII!2).LiIII(PARP!2) kliIII1
DNA36(site!1~sdsb).PARP(dna!1,liIII) + LiIII(PARP) -> DNA36(site!1~sdsb).PARP(dna!1,liIII!2).LiIII(PARP!2) kliIII1
DNA37(site!1~sdsb).PARP(dna!1,liIII) + LiIII(PARP) -> DNA37(site!1~sdsb).PARP(dna!1,liIII!2).LiIII(PARP!2) kliIII1
DNA38(site!1~sdsb).PARP(dna!1,liIII) + LiIII(PARP) -> DNA38(site!1~sdsb).PARP(dna!1,liIII!2).LiIII(PARP!2) kliIII1
DNA39(site!1~sdsb).PARP(dna!1,liIII) + LiIII(PARP) -> DNA39(site!1~sdsb).PARP(dna!1,liIII!2).LiIII(PARP!2) kliIII1
DNA40(site!1~sdsb).PARP(dna!1,liIII) + LiIII(PARP) -> DNA40(site!1~sdsb).PARP(dna!1,liIII!2).LiIII(PARP!2) kliIII1
DNA41(site!1~sdsb).PARP(dna!1,liIII) + LiIII(PARP) -> DNA41(site!1~sdsb).PARP(dna!1,liIII!2).LiIII(PARP!2) kliIII1
DNA42(site!1~sdsb).PARP(dna!1,liIII) + LiIII(PARP) -> DNA42(site!1~sdsb).PARP(dna!1,liIII!2).LiIII(PARP!2) kliIII1
DNA43(site!1~sdsb).PARP(dna!1,liIII) + LiIII(PARP) -> DNA43(site!1~sdsb).PARP(dna!1,liIII!2).LiIII(PARP!2) kliIII1
DNA44(site!1~sdsb).PARP(dna!1,liIII) + LiIII(PARP) -> DNA44(site!1~sdsb).PARP(dna!1,liIII!2).LiIII(PARP!2) kliIII1
DNA45(site!1~sdsb).PARP(dna!1,liIII) + LiIII(PARP) -> DNA45(site!1~sdsb).PARP(dna!1,liIII!2).LiIII(PARP!2) kliIII1
DNA46(site!1~sdsb).PARP(dna!1,liIII) + LiIII(PARP) -> DNA46(site!1~sdsb).PARP(dna!1,liIII!2).LiIII(PARP!2) kliIII1
DNA47(site!1~sdsb).PARP(dna!1,liIII) + LiIII(PARP) -> DNA47(site!1~sdsb).PARP(dna!1,liIII!2).LiIII(PARP!2) kliIII1
DNA48(site!1~sdsb).PARP(dna!1,liIII) + LiIII(PARP) -> DNA48(site!1~sdsb).PARP(dna!1,liIII!2).LiIII(PARP!2) kliIII1
DNA49(site!1~sdsb).PARP(dna!1,liIII) + LiIII(PARP) -> DNA49(site!1~sdsb).PARP(dna!1,liIII!2).LiIII(PARP!2) kliIII1
DNA50(site!1~sdsb).PARP(dna!1,liIII) + LiIII(PARP) -> DNA50(site!1~sdsb).PARP(dna!1,liIII!2).LiIII(PARP!2) kliIII1
# complex
DNA1(site!1~cdsb).PARP(dna!1,liIII) + LiIII(PARP) -> DNA1(site!1~cdsb).PARP(dna!1,liIII!2).LiIII(PARP!2) kliIII2
DNA2(site!1~cdsb).PARP(dna!1,liIII) + LiIII(PARP) -> DNA2(site!1~cdsb).PARP(dna!1,liIII!2).LiIII(PARP!2) kliIII2
DNA3(site!1~cdsb).PARP(dna!1,liIII) + LiIII(PARP) -> DNA3(site!1~cdsb).PARP(dna!1,liIII!2).LiIII(PARP!2) kliIII2
DNA4(site!1~cdsb).PARP(dna!1,liIII) + LiIII(PARP) -> DNA4(site!1~cdsb).PARP(dna!1,liIII!2).LiIII(PARP!2) kliIII2
DNA5(site!1~cdsb).PARP(dna!1,liIII) + LiIII(PARP) -> DNA5(site!1~cdsb).PARP(dna!1,liIII!2).LiIII(PARP!2) kliIII2
DNA6(site!1~cdsb).PARP(dna!1,liIII) + LiIII(PARP) -> DNA6(site!1~cdsb).PARP(dna!1,liIII!2).LiIII(PARP!2) kliIII2
DNA7(site!1~cdsb).PARP(dna!1,liIII) + LiIII(PARP) -> DNA7(site!1~cdsb).PARP(dna!1,liIII!2).LiIII(PARP!2) kliIII2
DNA8(site!1~cdsb).PARP(dna!1,liIII) + LiIII(PARP) -> DNA8(site!1~cdsb).PARP(dna!1,liIII!2).LiIII(PARP!2) kliIII2
DNA9(site!1~cdsb).PARP(dna!1,liIII) + LiIII(PARP) -> DNA9(site!1~cdsb).PARP(dna!1,liIII!2).LiIII(PARP!2) kliIII2
DNA10(site!1~cdsb).PARP(dna!1,liIII) + LiIII(PARP) -> DNA10(site!1~cdsb).PARP(dna!1,liIII!2).LiIII(PARP!2) kliIII2
DNA11(site!1~cdsb).PARP(dna!1,liIII) + LiIII(PARP) -> DNA11(site!1~cdsb).PARP(dna!1,liIII!2).LiIII(PARP!2) kliIII2
DNA12(site!1~cdsb).PARP(dna!1,liIII) + LiIII(PARP) -> DNA12(site!1~cdsb).PARP(dna!1,liIII!2).LiIII(PARP!2) kliIII2
DNA13(site!1~cdsb).PARP(dna!1,liIII) + LiIII(PARP) -> DNA13(site!1~cdsb).PARP(dna!1,liIII!2).LiIII(PARP!2) kliIII2
DNA14(site!1~cdsb).PARP(dna!1,liIII) + LiIII(PARP) -> DNA14(site!1~cdsb).PARP(dna!1,liIII!2).LiIII(PARP!2) kliIII2
DNA15(site!1~cdsb).PARP(dna!1,liIII) + LiIII(PARP) -> DNA15(site!1~cdsb).PARP(dna!1,liIII!2).LiIII(PARP!2) kliIII2
DNA16(site!1~cdsb).PARP(dna!1,liIII) + LiIII(PARP) -> DNA16(site!1~cdsb).PARP(dna!1,liIII!2).LiIII(PARP!2) kliIII2
DNA17(site!1~cdsb).PARP(dna!1,liIII) + LiIII(PARP) -> DNA17(site!1~cdsb).PARP(dna!1,liIII!2).LiIII(PARP!2) kliIII2
DNA18(site!1~cdsb).PARP(dna!1,liIII) + LiIII(PARP) -> DNA18(site!1~cdsb).PARP(dna!1,liIII!2).LiIII(PARP!2) kliIII2
DNA19(site!1~cdsb).PARP(dna!1,liIII) + LiIII(PARP) -> DNA19(site!1~cdsb).PARP(dna!1,liIII!2).LiIII(PARP!2) kliIII2
DNA20(site!1~cdsb).PARP(dna!1,liIII) + LiIII(PARP) -> DNA20(site!1~cdsb).PARP(dna!1,liIII!2).LiIII(PARP!2) kliIII2
DNA21(site!1~cdsb).PARP(dna!1,liIII) + LiIII(PARP) -> DNA21(site!1~cdsb).PARP(dna!1,liIII!2).LiIII(PARP!2) kliIII2
DNA22(site!1~cdsb).PARP(dna!1,liIII) + LiIII(PARP) -> DNA22(site!1~cdsb).PARP(dna!1,liIII!2).LiIII(PARP!2) kliIII2
DNA23(site!1~cdsb).PARP(dna!1,liIII) + LiIII(PARP) -> DNA23(site!1~cdsb).PARP(dna!1,liIII!2).LiIII(PARP!2) kliIII2
DNA24(site!1~cdsb).PARP(dna!1,liIII) + LiIII(PARP) -> DNA24(site!1~cdsb).PARP(dna!1,liIII!2).LiIII(PARP!2) kliIII2
DNA25(site!1~cdsb).PARP(dna!1,liIII) + LiIII(PARP) -> DNA25(site!1~cdsb).PARP(dna!1,liIII!2).LiIII(PARP!2) kliIII2
DNA26(site!1~cdsb).PARP(dna!1,liIII) + LiIII(PARP) -> DNA26(site!1~cdsb).PARP(dna!1,liIII!2).LiIII(PARP!2) kliIII2
DNA27(site!1~cdsb).PARP(dna!1,liIII) + LiIII(PARP) -> DNA27(site!1~cdsb).PARP(dna!1,liIII!2).LiIII(PARP!2) kliIII2
DNA28(site!1~cdsb).PARP(dna!1,liIII) + LiIII(PARP) -> DNA28(site!1~cdsb).PARP(dna!1,liIII!2).LiIII(PARP!2) kliIII2
DNA29(site!1~cdsb).PARP(dna!1,liIII) + LiIII(PARP) -> DNA29(site!1~cdsb).PARP(dna!1,liIII!2).LiIII(PARP!2) kliIII2
DNA30(site!1~cdsb).PARP(dna!1,liIII) + LiIII(PARP) -> DNA30(site!1~cdsb).PARP(dna!1,liIII!2).LiIII(PARP!2) kliIII2
DNA31(site!1~cdsb).PARP(dna!1,liIII) + LiIII(PARP) -> DNA31(site!1~cdsb).PARP(dna!1,liIII!2).LiIII(PARP!2) kliIII2
DNA32(site!1~cdsb).PARP(dna!1,liIII) + LiIII(PARP) -> DNA32(site!1~cdsb).PARP(dna!1,liIII!2).LiIII(PARP!2) kliIII2
DNA33(site!1~cdsb).PARP(dna!1,liIII) + LiIII(PARP) -> DNA33(site!1~cdsb).PARP(dna!1,liIII!2).LiIII(PARP!2) kliIII2
DNA34(site!1~cdsb).PARP(dna!1,liIII) + LiIII(PARP) -> DNA34(site!1~cdsb).PARP(dna!1,liIII!2).LiIII(PARP!2) kliIII2
DNA35(site!1~cdsb).PARP(dna!1,liIII) + LiIII(PARP) -> DNA35(site!1~cdsb).PARP(dna!1,liIII!2).LiIII(PARP!2) kliIII2
DNA36(site!1~cdsb).PARP(dna!1,liIII) + LiIII(PARP) -> DNA36(site!1~cdsb).PARP(dna!1,liIII!2).LiIII(PARP!2) kliIII2
DNA37(site!1~cdsb).PARP(dna!1,liIII) + LiIII(PARP) -> DNA37(site!1~cdsb).PARP(dna!1,liIII!2).LiIII(PARP!2) kliIII2
DNA38(site!1~cdsb).PARP(dna!1,liIII) + LiIII(PARP) -> DNA38(site!1~cdsb).PARP(dna!1,liIII!2).LiIII(PARP!2) kliIII2
DNA39(site!1~cdsb).PARP(dna!1,liIII) + LiIII(PARP) -> DNA39(site!1~cdsb).PARP(dna!1,liIII!2).LiIII(PARP!2) kliIII2
DNA40(site!1~cdsb).PARP(dna!1,liIII) + LiIII(PARP) -> DNA40(site!1~cdsb).PARP(dna!1,liIII!2).LiIII(PARP!2) kliIII2
DNA41(site!1~cdsb).PARP(dna!1,liIII) + LiIII(PARP) -> DNA41(site!1~cdsb).PARP(dna!1,liIII!2).LiIII(PARP!2) kliIII2
DNA42(site!1~cdsb).PARP(dna!1,liIII) + LiIII(PARP) -> DNA42(site!1~cdsb).PARP(dna!1,liIII!2).LiIII(PARP!2) kliIII2
DNA43(site!1~cdsb).PARP(dna!1,liIII) + LiIII(PARP) -> DNA43(site!1~cdsb).PARP(dna!1,liIII!2).LiIII(PARP!2) kliIII2
DNA44(site!1~cdsb).PARP(dna!1,liIII) + LiIII(PARP) -> DNA44(site!1~cdsb).PARP(dna!1,liIII!2).LiIII(PARP!2) kliIII2
DNA45(site!1~cdsb).PARP(dna!1,liIII) + LiIII(PARP) -> DNA45(site!1~cdsb).PARP(dna!1,liIII!2).LiIII(PARP!2) kliIII2
DNA46(site!1~cdsb).PARP(dna!1,liIII) + LiIII(PARP) -> DNA46(site!1~cdsb).PARP(dna!1,liIII!2).LiIII(PARP!2) kliIII2
DNA47(site!1~cdsb).PARP(dna!1,liIII) + LiIII(PARP) -> DNA47(site!1~cdsb).PARP(dna!1,liIII!2).LiIII(PARP!2) kliIII2
DNA48(site!1~cdsb).PARP(dna!1,liIII) + LiIII(PARP) -> DNA48(site!1~cdsb).PARP(dna!1,liIII!2).LiIII(PARP!2) kliIII2
DNA49(site!1~cdsb).PARP(dna!1,liIII) + LiIII(PARP) -> DNA49(site!1~cdsb).PARP(dna!1,liIII!2).LiIII(PARP!2) kliIII2
DNA50(site!1~cdsb).PARP(dna!1,liIII) + LiIII(PARP) -> DNA50(site!1~cdsb).PARP(dna!1,liIII!2).LiIII(PARP!2) kliIII2

# ligase dissociation
# simple
DNA1(site!1~sdsb).PARP(dna!1,liIII!2).LiIII(PARP!2) -> DNA1(site!1~sdsb).PARP(dna!1,liIII) + LiIII(PARP)   kdliIII1
DNA2(site!1~sdsb).PARP(dna!1,liIII!2).LiIII(PARP!2) -> DNA2(site!1~sdsb).PARP(dna!1,liIII) + LiIII(PARP)   kdliIII1
DNA3(site!1~sdsb).PARP(dna!1,liIII!2).LiIII(PARP!2) -> DNA3(site!1~sdsb).PARP(dna!1,liIII) + LiIII(PARP)   kdliIII1
DNA4(site!1~sdsb).PARP(dna!1,liIII!2).LiIII(PARP!2) -> DNA4(site!1~sdsb).PARP(dna!1,liIII) + LiIII(PARP)   kdliIII1
DNA5(site!1~sdsb).PARP(dna!1,liIII!2).LiIII(PARP!2) -> DNA5(site!1~sdsb).PARP(dna!1,liIII) + LiIII(PARP)   kdliIII1
DNA6(site!1~sdsb).PARP(dna!1,liIII!2).LiIII(PARP!2) -> DNA6(site!1~sdsb).PARP(dna!1,liIII) + LiIII(PARP)   kdliIII1
DNA7(site!1~sdsb).PARP(dna!1,liIII!2).LiIII(PARP!2) -> DNA7(site!1~sdsb).PARP(dna!1,liIII) + LiIII(PARP)   kdliIII1
DNA8(site!1~sdsb).PARP(dna!1,liIII!2).LiIII(PARP!2) -> DNA8(site!1~sdsb).PARP(dna!1,liIII) + LiIII(PARP)   kdliIII1
DNA9(site!1~sdsb).PARP(dna!1,liIII!2).LiIII(PARP!2) -> DNA9(site!1~sdsb).PARP(dna!1,liIII) + LiIII(PARP)   kdliIII1
DNA10(site!1~sdsb).PARP(dna!1,liIII!2).LiIII(PARP!2) -> DNA10(site!1~sdsb).PARP(dna!1,liIII) + LiIII(PARP)   kdliIII1
DNA11(site!1~sdsb).PARP(dna!1,liIII!2).LiIII(PARP!2) -> DNA11(site!1~sdsb).PARP(dna!1,liIII) + LiIII(PARP)   kdliIII1
DNA12(site!1~sdsb).PARP(dna!1,liIII!2).LiIII(PARP!2) -> DNA12(site!1~sdsb).PARP(dna!1,liIII) + LiIII(PARP)   kdliIII1
DNA13(site!1~sdsb).PARP(dna!1,liIII!2).LiIII(PARP!2) -> DNA13(site!1~sdsb).PARP(dna!1,liIII) + LiIII(PARP)   kdliIII1
DNA14(site!1~sdsb).PARP(dna!1,liIII!2).LiIII(PARP!2) -> DNA14(site!1~sdsb).PARP(dna!1,liIII) + LiIII(PARP)   kdliIII1
DNA15(site!1~sdsb).PARP(dna!1,liIII!2).LiIII(PARP!2) -> DNA15(site!1~sdsb).PARP(dna!1,liIII) + LiIII(PARP)   kdliIII1
DNA16(site!1~sdsb).PARP(dna!1,liIII!2).LiIII(PARP!2) -> DNA16(site!1~sdsb).PARP(dna!1,liIII) + LiIII(PARP)   kdliIII1
DNA17(site!1~sdsb).PARP(dna!1,liIII!2).LiIII(PARP!2) -> DNA17(site!1~sdsb).PARP(dna!1,liIII) + LiIII(PARP)   kdliIII1
DNA18(site!1~sdsb).PARP(dna!1,liIII!2).LiIII(PARP!2) -> DNA18(site!1~sdsb).PARP(dna!1,liIII) + LiIII(PARP)   kdliIII1
DNA19(site!1~sdsb).PARP(dna!1,liIII!2).LiIII(PARP!2) -> DNA19(site!1~sdsb).PARP(dna!1,liIII) + LiIII(PARP)   kdliIII1
DNA20(site!1~sdsb).PARP(dna!1,liIII!2).LiIII(PARP!2) -> DNA20(site!1~sdsb).PARP(dna!1,liIII) + LiIII(PARP)   kdliIII1
DNA21(site!1~sdsb).PARP(dna!1,liIII!2).LiIII(PARP!2) -> DNA21(site!1~sdsb).PARP(dna!1,liIII) + LiIII(PARP)   kdliIII1
DNA22(site!1~sdsb).PARP(dna!1,liIII!2).LiIII(PARP!2) -> DNA22(site!1~sdsb).PARP(dna!1,liIII) + LiIII(PARP)   kdliIII1
DNA23(site!1~sdsb).PARP(dna!1,liIII!2).LiIII(PARP!2) -> DNA23(site!1~sdsb).PARP(dna!1,liIII) + LiIII(PARP)   kdliIII1
DNA24(site!1~sdsb).PARP(dna!1,liIII!2).LiIII(PARP!2) -> DNA24(site!1~sdsb).PARP(dna!1,liIII) + LiIII(PARP)   kdliIII1
DNA25(site!1~sdsb).PARP(dna!1,liIII!2).LiIII(PARP!2) -> DNA25(site!1~sdsb).PARP(dna!1,liIII) + LiIII(PARP)   kdliIII1
DNA26(site!1~sdsb).PARP(dna!1,liIII!2).LiIII(PARP!2) -> DNA26(site!1~sdsb).PARP(dna!1,liIII) + LiIII(PARP)   kdliIII1
DNA27(site!1~sdsb).PARP(dna!1,liIII!2).LiIII(PARP!2) -> DNA27(site!1~sdsb).PARP(dna!1,liIII) + LiIII(PARP)   kdliIII1
DNA28(site!1~sdsb).PARP(dna!1,liIII!2).LiIII(PARP!2) -> DNA28(site!1~sdsb).PARP(dna!1,liIII) + LiIII(PARP)   kdliIII1
DNA29(site!1~sdsb).PARP(dna!1,liIII!2).LiIII(PARP!2) -> DNA29(site!1~sdsb).PARP(dna!1,liIII) + LiIII(PARP)   kdliIII1
DNA30(site!1~sdsb).PARP(dna!1,liIII!2).LiIII(PARP!2) -> DNA30(site!1~sdsb).PARP(dna!1,liIII) + LiIII(PARP)   kdliIII1
DNA31(site!1~sdsb).PARP(dna!1,liIII!2).LiIII(PARP!2) -> DNA31(site!1~sdsb).PARP(dna!1,liIII) + LiIII(PARP)   kdliIII1
DNA32(site!1~sdsb).PARP(dna!1,liIII!2).LiIII(PARP!2) -> DNA32(site!1~sdsb).PARP(dna!1,liIII) + LiIII(PARP)   kdliIII1
DNA33(site!1~sdsb).PARP(dna!1,liIII!2).LiIII(PARP!2) -> DNA33(site!1~sdsb).PARP(dna!1,liIII) + LiIII(PARP)   kdliIII1
DNA34(site!1~sdsb).PARP(dna!1,liIII!2).LiIII(PARP!2) -> DNA34(site!1~sdsb).PARP(dna!1,liIII) + LiIII(PARP)   kdliIII1
DNA35(site!1~sdsb).PARP(dna!1,liIII!2).LiIII(PARP!2) -> DNA35(site!1~sdsb).PARP(dna!1,liIII) + LiIII(PARP)   kdliIII1
DNA36(site!1~sdsb).PARP(dna!1,liIII!2).LiIII(PARP!2) -> DNA36(site!1~sdsb).PARP(dna!1,liIII) + LiIII(PARP)   kdliIII1
DNA37(site!1~sdsb).PARP(dna!1,liIII!2).LiIII(PARP!2) -> DNA37(site!1~sdsb).PARP(dna!1,liIII) + LiIII(PARP)   kdliIII1
DNA38(site!1~sdsb).PARP(dna!1,liIII!2).LiIII(PARP!2) -> DNA38(site!1~sdsb).PARP(dna!1,liIII) + LiIII(PARP)   kdliIII1
DNA39(site!1~sdsb).PARP(dna!1,liIII!2).LiIII(PARP!2) -> DNA39(site!1~sdsb).PARP(dna!1,liIII) + LiIII(PARP)   kdliIII1
DNA40(site!1~sdsb).PARP(dna!1,liIII!2).LiIII(PARP!2) -> DNA40(site!1~sdsb).PARP(dna!1,liIII) + LiIII(PARP)   kdliIII1
DNA41(site!1~sdsb).PARP(dna!1,liIII!2).LiIII(PARP!2) -> DNA41(site!1~sdsb).PARP(dna!1,liIII) + LiIII(PARP)   kdliIII1
DNA42(site!1~sdsb).PARP(dna!1,liIII!2).LiIII(PARP!2) -> DNA42(site!1~sdsb).PARP(dna!1,liIII) + LiIII(PARP)   kdliIII1
DNA43(site!1~sdsb).PARP(dna!1,liIII!2).LiIII(PARP!2) -> DNA43(site!1~sdsb).PARP(dna!1,liIII) + LiIII(PARP)   kdliIII1
DNA44(site!1~sdsb).PARP(dna!1,liIII!2).LiIII(PARP!2) -> DNA44(site!1~sdsb).PARP(dna!1,liIII) + LiIII(PARP)   kdliIII1
DNA45(site!1~sdsb).PARP(dna!1,liIII!2).LiIII(PARP!2) -> DNA45(site!1~sdsb).PARP(dna!1,liIII) + LiIII(PARP)   kdliIII1
DNA46(site!1~sdsb).PARP(dna!1,liIII!2).LiIII(PARP!2) -> DNA46(site!1~sdsb).PARP(dna!1,liIII) + LiIII(PARP)   kdliIII1
DNA47(site!1~sdsb).PARP(dna!1,liIII!2).LiIII(PARP!2) -> DNA47(site!1~sdsb).PARP(dna!1,liIII) + LiIII(PARP)   kdliIII1
DNA48(site!1~sdsb).PARP(dna!1,liIII!2).LiIII(PARP!2) -> DNA48(site!1~sdsb).PARP(dna!1,liIII) + LiIII(PARP)   kdliIII1
DNA49(site!1~sdsb).PARP(dna!1,liIII!2).LiIII(PARP!2) -> DNA49(site!1~sdsb).PARP(dna!1,liIII) + LiIII(PARP)   kdliIII1
DNA50(site!1~sdsb).PARP(dna!1,liIII!2).LiIII(PARP!2) -> DNA50(site!1~sdsb).PARP(dna!1,liIII) + LiIII(PARP)   kdliIII1
# complex
DNA1(site!1~cdsb).PARP(dna!1,liIII!2).LiIII(PARP!2) -> DNA1(site!1~cdsb).PARP(dna!1,liIII) + LiIII(PARP)   kdliIII2
DNA2(site!1~cdsb).PARP(dna!1,liIII!2).LiIII(PARP!2) -> DNA2(site!1~cdsb).PARP(dna!1,liIII) + LiIII(PARP)   kdliIII2
DNA3(site!1~cdsb).PARP(dna!1,liIII!2).LiIII(PARP!2) -> DNA3(site!1~cdsb).PARP(dna!1,liIII) + LiIII(PARP)   kdliIII2
DNA4(site!1~cdsb).PARP(dna!1,liIII!2).LiIII(PARP!2) -> DNA4(site!1~cdsb).PARP(dna!1,liIII) + LiIII(PARP)   kdliIII2
DNA5(site!1~cdsb).PARP(dna!1,liIII!2).LiIII(PARP!2) -> DNA5(site!1~cdsb).PARP(dna!1,liIII) + LiIII(PARP)   kdliIII2
DNA6(site!1~cdsb).PARP(dna!1,liIII!2).LiIII(PARP!2) -> DNA6(site!1~cdsb).PARP(dna!1,liIII) + LiIII(PARP)   kdliIII2
DNA7(site!1~cdsb).PARP(dna!1,liIII!2).LiIII(PARP!2) -> DNA7(site!1~cdsb).PARP(dna!1,liIII) + LiIII(PARP)   kdliIII2
DNA8(site!1~cdsb).PARP(dna!1,liIII!2).LiIII(PARP!2) -> DNA8(site!1~cdsb).PARP(dna!1,liIII) + LiIII(PARP)   kdliIII2
DNA9(site!1~cdsb).PARP(dna!1,liIII!2).LiIII(PARP!2) -> DNA9(site!1~cdsb).PARP(dna!1,liIII) + LiIII(PARP)   kdliIII2
DNA10(site!1~cdsb).PARP(dna!1,liIII!2).LiIII(PARP!2) -> DNA10(site!1~cdsb).PARP(dna!1,liIII) + LiIII(PARP)   kdliIII2
DNA11(site!1~cdsb).PARP(dna!1,liIII!2).LiIII(PARP!2) -> DNA11(site!1~cdsb).PARP(dna!1,liIII) + LiIII(PARP)   kdliIII2
DNA12(site!1~cdsb).PARP(dna!1,liIII!2).LiIII(PARP!2) -> DNA12(site!1~cdsb).PARP(dna!1,liIII) + LiIII(PARP)   kdliIII2
DNA13(site!1~cdsb).PARP(dna!1,liIII!2).LiIII(PARP!2) -> DNA13(site!1~cdsb).PARP(dna!1,liIII) + LiIII(PARP)   kdliIII2
DNA14(site!1~cdsb).PARP(dna!1,liIII!2).LiIII(PARP!2) -> DNA14(site!1~cdsb).PARP(dna!1,liIII) + LiIII(PARP)   kdliIII2
DNA15(site!1~cdsb).PARP(dna!1,liIII!2).LiIII(PARP!2) -> DNA15(site!1~cdsb).PARP(dna!1,liIII) + LiIII(PARP)   kdliIII2
DNA16(site!1~cdsb).PARP(dna!1,liIII!2).LiIII(PARP!2) -> DNA16(site!1~cdsb).PARP(dna!1,liIII) + LiIII(PARP)   kdliIII2
DNA17(site!1~cdsb).PARP(dna!1,liIII!2).LiIII(PARP!2) -> DNA17(site!1~cdsb).PARP(dna!1,liIII) + LiIII(PARP)   kdliIII2
DNA18(site!1~cdsb).PARP(dna!1,liIII!2).LiIII(PARP!2) -> DNA18(site!1~cdsb).PARP(dna!1,liIII) + LiIII(PARP)   kdliIII2
DNA19(site!1~cdsb).PARP(dna!1,liIII!2).LiIII(PARP!2) -> DNA19(site!1~cdsb).PARP(dna!1,liIII) + LiIII(PARP)   kdliIII2
DNA20(site!1~cdsb).PARP(dna!1,liIII!2).LiIII(PARP!2) -> DNA20(site!1~cdsb).PARP(dna!1,liIII) + LiIII(PARP)   kdliIII2
DNA21(site!1~cdsb).PARP(dna!1,liIII!2).LiIII(PARP!2) -> DNA21(site!1~cdsb).PARP(dna!1,liIII) + LiIII(PARP)   kdliIII2
DNA22(site!1~cdsb).PARP(dna!1,liIII!2).LiIII(PARP!2) -> DNA22(site!1~cdsb).PARP(dna!1,liIII) + LiIII(PARP)   kdliIII2
DNA23(site!1~cdsb).PARP(dna!1,liIII!2).LiIII(PARP!2) -> DNA23(site!1~cdsb).PARP(dna!1,liIII) + LiIII(PARP)   kdliIII2
DNA24(site!1~cdsb).PARP(dna!1,liIII!2).LiIII(PARP!2) -> DNA24(site!1~cdsb).PARP(dna!1,liIII) + LiIII(PARP)   kdliIII2
DNA25(site!1~cdsb).PARP(dna!1,liIII!2).LiIII(PARP!2) -> DNA25(site!1~cdsb).PARP(dna!1,liIII) + LiIII(PARP)   kdliIII2
DNA26(site!1~cdsb).PARP(dna!1,liIII!2).LiIII(PARP!2) -> DNA26(site!1~cdsb).PARP(dna!1,liIII) + LiIII(PARP)   kdliIII2
DNA27(site!1~cdsb).PARP(dna!1,liIII!2).LiIII(PARP!2) -> DNA27(site!1~cdsb).PARP(dna!1,liIII) + LiIII(PARP)   kdliIII2
DNA28(site!1~cdsb).PARP(dna!1,liIII!2).LiIII(PARP!2) -> DNA28(site!1~cdsb).PARP(dna!1,liIII) + LiIII(PARP)   kdliIII2
DNA29(site!1~cdsb).PARP(dna!1,liIII!2).LiIII(PARP!2) -> DNA29(site!1~cdsb).PARP(dna!1,liIII) + LiIII(PARP)   kdliIII2
DNA30(site!1~cdsb).PARP(dna!1,liIII!2).LiIII(PARP!2) -> DNA30(site!1~cdsb).PARP(dna!1,liIII) + LiIII(PARP)   kdliIII2
DNA31(site!1~cdsb).PARP(dna!1,liIII!2).LiIII(PARP!2) -> DNA31(site!1~cdsb).PARP(dna!1,liIII) + LiIII(PARP)   kdliIII2
DNA32(site!1~cdsb).PARP(dna!1,liIII!2).LiIII(PARP!2) -> DNA32(site!1~cdsb).PARP(dna!1,liIII) + LiIII(PARP)   kdliIII2
DNA33(site!1~cdsb).PARP(dna!1,liIII!2).LiIII(PARP!2) -> DNA33(site!1~cdsb).PARP(dna!1,liIII) + LiIII(PARP)   kdliIII2
DNA34(site!1~cdsb).PARP(dna!1,liIII!2).LiIII(PARP!2) -> DNA34(site!1~cdsb).PARP(dna!1,liIII) + LiIII(PARP)   kdliIII2
DNA35(site!1~cdsb).PARP(dna!1,liIII!2).LiIII(PARP!2) -> DNA35(site!1~cdsb).PARP(dna!1,liIII) + LiIII(PARP)   kdliIII2
DNA36(site!1~cdsb).PARP(dna!1,liIII!2).LiIII(PARP!2) -> DNA36(site!1~cdsb).PARP(dna!1,liIII) + LiIII(PARP)   kdliIII2
DNA37(site!1~cdsb).PARP(dna!1,liIII!2).LiIII(PARP!2) -> DNA37(site!1~cdsb).PARP(dna!1,liIII) + LiIII(PARP)   kdliIII2
DNA38(site!1~cdsb).PARP(dna!1,liIII!2).LiIII(PARP!2) -> DNA38(site!1~cdsb).PARP(dna!1,liIII) + LiIII(PARP)   kdliIII2
DNA39(site!1~cdsb).PARP(dna!1,liIII!2).LiIII(PARP!2) -> DNA39(site!1~cdsb).PARP(dna!1,liIII) + LiIII(PARP)   kdliIII2
DNA40(site!1~cdsb).PARP(dna!1,liIII!2).LiIII(PARP!2) -> DNA40(site!1~cdsb).PARP(dna!1,liIII) + LiIII(PARP)   kdliIII2
DNA41(site!1~cdsb).PARP(dna!1,liIII!2).LiIII(PARP!2) -> DNA41(site!1~cdsb).PARP(dna!1,liIII) + LiIII(PARP)   kdliIII2
DNA42(site!1~cdsb).PARP(dna!1,liIII!2).LiIII(PARP!2) -> DNA42(site!1~cdsb).PARP(dna!1,liIII) + LiIII(PARP)   kdliIII2
DNA43(site!1~cdsb).PARP(dna!1,liIII!2).LiIII(PARP!2) -> DNA43(site!1~cdsb).PARP(dna!1,liIII) + LiIII(PARP)   kdliIII2
DNA44(site!1~cdsb).PARP(dna!1,liIII!2).LiIII(PARP!2) -> DNA44(site!1~cdsb).PARP(dna!1,liIII) + LiIII(PARP)   kdliIII2
DNA45(site!1~cdsb).PARP(dna!1,liIII!2).LiIII(PARP!2) -> DNA45(site!1~cdsb).PARP(dna!1,liIII) + LiIII(PARP)   kdliIII2
DNA46(site!1~cdsb).PARP(dna!1,liIII!2).LiIII(PARP!2) -> DNA46(site!1~cdsb).PARP(dna!1,liIII) + LiIII(PARP)   kdliIII2
DNA47(site!1~cdsb).PARP(dna!1,liIII!2).LiIII(PARP!2) -> DNA47(site!1~cdsb).PARP(dna!1,liIII) + LiIII(PARP)   kdliIII2
DNA48(site!1~cdsb).PARP(dna!1,liIII!2).LiIII(PARP!2) -> DNA48(site!1~cdsb).PARP(dna!1,liIII) + LiIII(PARP)   kdliIII2
DNA49(site!1~cdsb).PARP(dna!1,liIII!2).LiIII(PARP!2) -> DNA49(site!1~cdsb).PARP(dna!1,liIII) + LiIII(PARP)   kdliIII2
DNA50(site!1~cdsb).PARP(dna!1,liIII!2).LiIII(PARP!2) -> DNA50(site!1~cdsb).PARP(dna!1,liIII) + LiIII(PARP)   kdliIII2

# liIII repair
# accurate repair simple
DNA1(site!1~sdsb,h2ax!3~foc).PARP(dna!1,liIII!2).LiIII(PARP!2).ATM(h2ax!3) -> DNA1(site~ok,h2ax!1~foc).ATM(h2ax!1) + PARP(dna,liIII) + LiIII(PARP) kfixIII1
DNA2(site!1~sdsb,h2ax!3~foc).PARP(dna!1,liIII!2).LiIII(PARP!2).ATM(h2ax!3) -> DNA2(site~ok,h2ax!1~foc).ATM(h2ax!1) + PARP(dna,liIII) + LiIII(PARP) kfixIII1
DNA3(site!1~sdsb,h2ax!3~foc).PARP(dna!1,liIII!2).LiIII(PARP!2).ATM(h2ax!3) -> DNA3(site~ok,h2ax!1~foc).ATM(h2ax!1) + PARP(dna,liIII) + LiIII(PARP) kfixIII1
DNA4(site!1~sdsb,h2ax!3~foc).PARP(dna!1,liIII!2).LiIII(PARP!2).ATM(h2ax!3) -> DNA4(site~ok,h2ax!1~foc).ATM(h2ax!1) + PARP(dna,liIII) + LiIII(PARP) kfixIII1
DNA5(site!1~sdsb,h2ax!3~foc).PARP(dna!1,liIII!2).LiIII(PARP!2).ATM(h2ax!3) -> DNA5(site~ok,h2ax!1~foc).ATM(h2ax!1) + PARP(dna,liIII) + LiIII(PARP) kfixIII1
DNA6(site!1~sdsb,h2ax!3~foc).PARP(dna!1,liIII!2).LiIII(PARP!2).ATM(h2ax!3) -> DNA6(site~ok,h2ax!1~foc).ATM(h2ax!1) + PARP(dna,liIII) + LiIII(PARP) kfixIII1
DNA7(site!1~sdsb,h2ax!3~foc).PARP(dna!1,liIII!2).LiIII(PARP!2).ATM(h2ax!3) -> DNA7(site~ok,h2ax!1~foc).ATM(h2ax!1) + PARP(dna,liIII) + LiIII(PARP) kfixIII1
DNA8(site!1~sdsb,h2ax!3~foc).PARP(dna!1,liIII!2).LiIII(PARP!2).ATM(h2ax!3) -> DNA8(site~ok,h2ax!1~foc).ATM(h2ax!1) + PARP(dna,liIII) + LiIII(PARP) kfixIII1
DNA9(site!1~sdsb,h2ax!3~foc).PARP(dna!1,liIII!2).LiIII(PARP!2).ATM(h2ax!3) -> DNA9(site~ok,h2ax!1~foc).ATM(h2ax!1) + PARP(dna,liIII) + LiIII(PARP) kfixIII1
DNA10(site!1~sdsb,h2ax!3~foc).PARP(dna!1,liIII!2).LiIII(PARP!2).ATM(h2ax!3) -> DNA10(site~ok,h2ax!1~foc).ATM(h2ax!1) + PARP(dna,liIII) + LiIII(PARP) kfixIII1
DNA11(site!1~sdsb,h2ax!3~foc).PARP(dna!1,liIII!2).LiIII(PARP!2).ATM(h2ax!3) -> DNA11(site~ok,h2ax!1~foc).ATM(h2ax!1) + PARP(dna,liIII) + LiIII(PARP) kfixIII1
DNA12(site!1~sdsb,h2ax!3~foc).PARP(dna!1,liIII!2).LiIII(PARP!2).ATM(h2ax!3) -> DNA12(site~ok,h2ax!1~foc).ATM(h2ax!1) + PARP(dna,liIII) + LiIII(PARP) kfixIII1
DNA13(site!1~sdsb,h2ax!3~foc).PARP(dna!1,liIII!2).LiIII(PARP!2).ATM(h2ax!3) -> DNA13(site~ok,h2ax!1~foc).ATM(h2ax!1) + PARP(dna,liIII) + LiIII(PARP) kfixIII1
DNA14(site!1~sdsb,h2ax!3~foc).PARP(dna!1,liIII!2).LiIII(PARP!2).ATM(h2ax!3) -> DNA14(site~ok,h2ax!1~foc).ATM(h2ax!1) + PARP(dna,liIII) + LiIII(PARP) kfixIII1
DNA15(site!1~sdsb,h2ax!3~foc).PARP(dna!1,liIII!2).LiIII(PARP!2).ATM(h2ax!3) -> DNA15(site~ok,h2ax!1~foc).ATM(h2ax!1) + PARP(dna,liIII) + LiIII(PARP) kfixIII1
DNA16(site!1~sdsb,h2ax!3~foc).PARP(dna!1,liIII!2).LiIII(PARP!2).ATM(h2ax!3) -> DNA16(site~ok,h2ax!1~foc).ATM(h2ax!1) + PARP(dna,liIII) + LiIII(PARP) kfixIII1
DNA17(site!1~sdsb,h2ax!3~foc).PARP(dna!1,liIII!2).LiIII(PARP!2).ATM(h2ax!3) -> DNA17(site~ok,h2ax!1~foc).ATM(h2ax!1) + PARP(dna,liIII) + LiIII(PARP) kfixIII1
DNA18(site!1~sdsb,h2ax!3~foc).PARP(dna!1,liIII!2).LiIII(PARP!2).ATM(h2ax!3) -> DNA18(site~ok,h2ax!1~foc).ATM(h2ax!1) + PARP(dna,liIII) + LiIII(PARP) kfixIII1
DNA19(site!1~sdsb,h2ax!3~foc).PARP(dna!1,liIII!2).LiIII(PARP!2).ATM(h2ax!3) -> DNA19(site~ok,h2ax!1~foc).ATM(h2ax!1) + PARP(dna,liIII) + LiIII(PARP) kfixIII1
DNA20(site!1~sdsb,h2ax!3~foc).PARP(dna!1,liIII!2).LiIII(PARP!2).ATM(h2ax!3) -> DNA20(site~ok,h2ax!1~foc).ATM(h2ax!1) + PARP(dna,liIII) + LiIII(PARP) kfixIII1
DNA21(site!1~sdsb,h2ax!3~foc).PARP(dna!1,liIII!2).LiIII(PARP!2).ATM(h2ax!3) -> DNA21(site~ok,h2ax!1~foc).ATM(h2ax!1) + PARP(dna,liIII) + LiIII(PARP) kfixIII1
DNA22(site!1~sdsb,h2ax!3~foc).PARP(dna!1,liIII!2).LiIII(PARP!2).ATM(h2ax!3) -> DNA22(site~ok,h2ax!1~foc).ATM(h2ax!1) + PARP(dna,liIII) + LiIII(PARP) kfixIII1
DNA23(site!1~sdsb,h2ax!3~foc).PARP(dna!1,liIII!2).LiIII(PARP!2).ATM(h2ax!3) -> DNA23(site~ok,h2ax!1~foc).ATM(h2ax!1) + PARP(dna,liIII) + LiIII(PARP) kfixIII1
DNA24(site!1~sdsb,h2ax!3~foc).PARP(dna!1,liIII!2).LiIII(PARP!2).ATM(h2ax!3) -> DNA24(site~ok,h2ax!1~foc).ATM(h2ax!1) + PARP(dna,liIII) + LiIII(PARP) kfixIII1
DNA25(site!1~sdsb,h2ax!3~foc).PARP(dna!1,liIII!2).LiIII(PARP!2).ATM(h2ax!3) -> DNA25(site~ok,h2ax!1~foc).ATM(h2ax!1) + PARP(dna,liIII) + LiIII(PARP) kfixIII1
DNA26(site!1~sdsb,h2ax!3~foc).PARP(dna!1,liIII!2).LiIII(PARP!2).ATM(h2ax!3) -> DNA26(site~ok,h2ax!1~foc).ATM(h2ax!1) + PARP(dna,liIII) + LiIII(PARP) kfixIII1
DNA27(site!1~sdsb,h2ax!3~foc).PARP(dna!1,liIII!2).LiIII(PARP!2).ATM(h2ax!3) -> DNA27(site~ok,h2ax!1~foc).ATM(h2ax!1) + PARP(dna,liIII) + LiIII(PARP) kfixIII1
DNA28(site!1~sdsb,h2ax!3~foc).PARP(dna!1,liIII!2).LiIII(PARP!2).ATM(h2ax!3) -> DNA28(site~ok,h2ax!1~foc).ATM(h2ax!1) + PARP(dna,liIII) + LiIII(PARP) kfixIII1
DNA29(site!1~sdsb,h2ax!3~foc).PARP(dna!1,liIII!2).LiIII(PARP!2).ATM(h2ax!3) -> DNA29(site~ok,h2ax!1~foc).ATM(h2ax!1) + PARP(dna,liIII) + LiIII(PARP) kfixIII1
DNA30(site!1~sdsb,h2ax!3~foc).PARP(dna!1,liIII!2).LiIII(PARP!2).ATM(h2ax!3) -> DNA30(site~ok,h2ax!1~foc).ATM(h2ax!1) + PARP(dna,liIII) + LiIII(PARP) kfixIII1
DNA31(site!1~sdsb,h2ax!3~foc).PARP(dna!1,liIII!2).LiIII(PARP!2).ATM(h2ax!3) -> DNA31(site~ok,h2ax!1~foc).ATM(h2ax!1) + PARP(dna,liIII) + LiIII(PARP) kfixIII1
DNA32(site!1~sdsb,h2ax!3~foc).PARP(dna!1,liIII!2).LiIII(PARP!2).ATM(h2ax!3) -> DNA32(site~ok,h2ax!1~foc).ATM(h2ax!1) + PARP(dna,liIII) + LiIII(PARP) kfixIII1
DNA33(site!1~sdsb,h2ax!3~foc).PARP(dna!1,liIII!2).LiIII(PARP!2).ATM(h2ax!3) -> DNA33(site~ok,h2ax!1~foc).ATM(h2ax!1) + PARP(dna,liIII) + LiIII(PARP) kfixIII1
DNA34(site!1~sdsb,h2ax!3~foc).PARP(dna!1,liIII!2).LiIII(PARP!2).ATM(h2ax!3) -> DNA34(site~ok,h2ax!1~foc).ATM(h2ax!1) + PARP(dna,liIII) + LiIII(PARP) kfixIII1
DNA35(site!1~sdsb,h2ax!3~foc).PARP(dna!1,liIII!2).LiIII(PARP!2).ATM(h2ax!3) -> DNA35(site~ok,h2ax!1~foc).ATM(h2ax!1) + PARP(dna,liIII) + LiIII(PARP) kfixIII1
DNA36(site!1~sdsb,h2ax!3~foc).PARP(dna!1,liIII!2).LiIII(PARP!2).ATM(h2ax!3) -> DNA36(site~ok,h2ax!1~foc).ATM(h2ax!1) + PARP(dna,liIII) + LiIII(PARP) kfixIII1
DNA37(site!1~sdsb,h2ax!3~foc).PARP(dna!1,liIII!2).LiIII(PARP!2).ATM(h2ax!3) -> DNA37(site~ok,h2ax!1~foc).ATM(h2ax!1) + PARP(dna,liIII) + LiIII(PARP) kfixIII1
DNA38(site!1~sdsb,h2ax!3~foc).PARP(dna!1,liIII!2).LiIII(PARP!2).ATM(h2ax!3) -> DNA38(site~ok,h2ax!1~foc).ATM(h2ax!1) + PARP(dna,liIII) + LiIII(PARP) kfixIII1
DNA39(site!1~sdsb,h2ax!3~foc).PARP(dna!1,liIII!2).LiIII(PARP!2).ATM(h2ax!3) -> DNA39(site~ok,h2ax!1~foc).ATM(h2ax!1) + PARP(dna,liIII) + LiIII(PARP) kfixIII1
DNA40(site!1~sdsb,h2ax!3~foc).PARP(dna!1,liIII!2).LiIII(PARP!2).ATM(h2ax!3) -> DNA40(site~ok,h2ax!1~foc).ATM(h2ax!1) + PARP(dna,liIII) + LiIII(PARP) kfixIII1
DNA41(site!1~sdsb,h2ax!3~foc).PARP(dna!1,liIII!2).LiIII(PARP!2).ATM(h2ax!3) -> DNA41(site~ok,h2ax!1~foc).ATM(h2ax!1) + PARP(dna,liIII) + LiIII(PARP) kfixIII1
DNA42(site!1~sdsb,h2ax!3~foc).PARP(dna!1,liIII!2).LiIII(PARP!2).ATM(h2ax!3) -> DNA42(site~ok,h2ax!1~foc).ATM(h2ax!1) + PARP(dna,liIII) + LiIII(PARP) kfixIII1
DNA43(site!1~sdsb,h2ax!3~foc).PARP(dna!1,liIII!2).LiIII(PARP!2).ATM(h2ax!3) -> DNA43(site~ok,h2ax!1~foc).ATM(h2ax!1) + PARP(dna,liIII) + LiIII(PARP) kfixIII1
DNA44(site!1~sdsb,h2ax!3~foc).PARP(dna!1,liIII!2).LiIII(PARP!2).ATM(h2ax!3) -> DNA44(site~ok,h2ax!1~foc).ATM(h2ax!1) + PARP(dna,liIII) + LiIII(PARP) kfixIII1
DNA45(site!1~sdsb,h2ax!3~foc).PARP(dna!1,liIII!2).LiIII(PARP!2).ATM(h2ax!3) -> DNA45(site~ok,h2ax!1~foc).ATM(h2ax!1) + PARP(dna,liIII) + LiIII(PARP) kfixIII1
DNA46(site!1~sdsb,h2ax!3~foc).PARP(dna!1,liIII!2).LiIII(PARP!2).ATM(h2ax!3) -> DNA46(site~ok,h2ax!1~foc).ATM(h2ax!1) + PARP(dna,liIII) + LiIII(PARP) kfixIII1
DNA47(site!1~sdsb,h2ax!3~foc).PARP(dna!1,liIII!2).LiIII(PARP!2).ATM(h2ax!3) -> DNA47(site~ok,h2ax!1~foc).ATM(h2ax!1) + PARP(dna,liIII) + LiIII(PARP) kfixIII1
DNA48(site!1~sdsb,h2ax!3~foc).PARP(dna!1,liIII!2).LiIII(PARP!2).ATM(h2ax!3) -> DNA48(site~ok,h2ax!1~foc).ATM(h2ax!1) + PARP(dna,liIII) + LiIII(PARP) kfixIII1
DNA49(site!1~sdsb,h2ax!3~foc).PARP(dna!1,liIII!2).LiIII(PARP!2).ATM(h2ax!3) -> DNA49(site~ok,h2ax!1~foc).ATM(h2ax!1) + PARP(dna,liIII) + LiIII(PARP) kfixIII1
DNA50(site!1~sdsb,h2ax!3~foc).PARP(dna!1,liIII!2).LiIII(PARP!2).ATM(h2ax!3) -> DNA50(site~ok,h2ax!1~foc).ATM(h2ax!1) + PARP(dna,liIII) + LiIII(PARP) kfixIII1
# accurate repair complex
DNA1(site!1~cdsb,h2ax!3~foc).PARP(dna!1,liIII!2).LiIII(PARP!2).ATM(h2ax!3) -> DNA1(site~ok,h2ax!1~foc).ATM(h2ax!1) + PARP(dna,liIII) + LiIII(PARP) kfixIII2
DNA2(site!1~cdsb,h2ax!3~foc).PARP(dna!1,liIII!2).LiIII(PARP!2).ATM(h2ax!3) -> DNA2(site~ok,h2ax!1~foc).ATM(h2ax!1) + PARP(dna,liIII) + LiIII(PARP) kfixIII2
DNA3(site!1~cdsb,h2ax!3~foc).PARP(dna!1,liIII!2).LiIII(PARP!2).ATM(h2ax!3) -> DNA3(site~ok,h2ax!1~foc).ATM(h2ax!1) + PARP(dna,liIII) + LiIII(PARP) kfixIII2
DNA4(site!1~cdsb,h2ax!3~foc).PARP(dna!1,liIII!2).LiIII(PARP!2).ATM(h2ax!3) -> DNA4(site~ok,h2ax!1~foc).ATM(h2ax!1) + PARP(dna,liIII) + LiIII(PARP) kfixIII2
DNA5(site!1~cdsb,h2ax!3~foc).PARP(dna!1,liIII!2).LiIII(PARP!2).ATM(h2ax!3) -> DNA5(site~ok,h2ax!1~foc).ATM(h2ax!1) + PARP(dna,liIII) + LiIII(PARP) kfixIII2
DNA6(site!1~cdsb,h2ax!3~foc).PARP(dna!1,liIII!2).LiIII(PARP!2).ATM(h2ax!3) -> DNA6(site~ok,h2ax!1~foc).ATM(h2ax!1) + PARP(dna,liIII) + LiIII(PARP) kfixIII2
DNA7(site!1~cdsb,h2ax!3~foc).PARP(dna!1,liIII!2).LiIII(PARP!2).ATM(h2ax!3) -> DNA7(site~ok,h2ax!1~foc).ATM(h2ax!1) + PARP(dna,liIII) + LiIII(PARP) kfixIII2
DNA8(site!1~cdsb,h2ax!3~foc).PARP(dna!1,liIII!2).LiIII(PARP!2).ATM(h2ax!3) -> DNA8(site~ok,h2ax!1~foc).ATM(h2ax!1) + PARP(dna,liIII) + LiIII(PARP) kfixIII2
DNA9(site!1~cdsb,h2ax!3~foc).PARP(dna!1,liIII!2).LiIII(PARP!2).ATM(h2ax!3) -> DNA9(site~ok,h2ax!1~foc).ATM(h2ax!1) + PARP(dna,liIII) + LiIII(PARP) kfixIII2
DNA10(site!1~cdsb,h2ax!3~foc).PARP(dna!1,liIII!2).LiIII(PARP!2).ATM(h2ax!3) -> DNA10(site~ok,h2ax!1~foc).ATM(h2ax!1) + PARP(dna,liIII) + LiIII(PARP) kfixIII2
DNA11(site!1~cdsb,h2ax!3~foc).PARP(dna!1,liIII!2).LiIII(PARP!2).ATM(h2ax!3) -> DNA11(site~ok,h2ax!1~foc).ATM(h2ax!1) + PARP(dna,liIII) + LiIII(PARP) kfixIII2
DNA12(site!1~cdsb,h2ax!3~foc).PARP(dna!1,liIII!2).LiIII(PARP!2).ATM(h2ax!3) -> DNA12(site~ok,h2ax!1~foc).ATM(h2ax!1) + PARP(dna,liIII) + LiIII(PARP) kfixIII2
DNA13(site!1~cdsb,h2ax!3~foc).PARP(dna!1,liIII!2).LiIII(PARP!2).ATM(h2ax!3) -> DNA13(site~ok,h2ax!1~foc).ATM(h2ax!1) + PARP(dna,liIII) + LiIII(PARP) kfixIII2
DNA14(site!1~cdsb,h2ax!3~foc).PARP(dna!1,liIII!2).LiIII(PARP!2).ATM(h2ax!3) -> DNA14(site~ok,h2ax!1~foc).ATM(h2ax!1) + PARP(dna,liIII) + LiIII(PARP) kfixIII2
DNA15(site!1~cdsb,h2ax!3~foc).PARP(dna!1,liIII!2).LiIII(PARP!2).ATM(h2ax!3) -> DNA15(site~ok,h2ax!1~foc).ATM(h2ax!1) + PARP(dna,liIII) + LiIII(PARP) kfixIII2
DNA16(site!1~cdsb,h2ax!3~foc).PARP(dna!1,liIII!2).LiIII(PARP!2).ATM(h2ax!3) -> DNA16(site~ok,h2ax!1~foc).ATM(h2ax!1) + PARP(dna,liIII) + LiIII(PARP) kfixIII2
DNA17(site!1~cdsb,h2ax!3~foc).PARP(dna!1,liIII!2).LiIII(PARP!2).ATM(h2ax!3) -> DNA17(site~ok,h2ax!1~foc).ATM(h2ax!1) + PARP(dna,liIII) + LiIII(PARP) kfixIII2
DNA18(site!1~cdsb,h2ax!3~foc).PARP(dna!1,liIII!2).LiIII(PARP!2).ATM(h2ax!3) -> DNA18(site~ok,h2ax!1~foc).ATM(h2ax!1) + PARP(dna,liIII) + LiIII(PARP) kfixIII2
DNA19(site!1~cdsb,h2ax!3~foc).PARP(dna!1,liIII!2).LiIII(PARP!2).ATM(h2ax!3) -> DNA19(site~ok,h2ax!1~foc).ATM(h2ax!1) + PARP(dna,liIII) + LiIII(PARP) kfixIII2
DNA20(site!1~cdsb,h2ax!3~foc).PARP(dna!1,liIII!2).LiIII(PARP!2).ATM(h2ax!3) -> DNA20(site~ok,h2ax!1~foc).ATM(h2ax!1) + PARP(dna,liIII) + LiIII(PARP) kfixIII2
DNA21(site!1~cdsb,h2ax!3~foc).PARP(dna!1,liIII!2).LiIII(PARP!2).ATM(h2ax!3) -> DNA21(site~ok,h2ax!1~foc).ATM(h2ax!1) + PARP(dna,liIII) + LiIII(PARP) kfixIII2
DNA22(site!1~cdsb,h2ax!3~foc).PARP(dna!1,liIII!2).LiIII(PARP!2).ATM(h2ax!3) -> DNA22(site~ok,h2ax!1~foc).ATM(h2ax!1) + PARP(dna,liIII) + LiIII(PARP) kfixIII2
DNA23(site!1~cdsb,h2ax!3~foc).PARP(dna!1,liIII!2).LiIII(PARP!2).ATM(h2ax!3) -> DNA23(site~ok,h2ax!1~foc).ATM(h2ax!1) + PARP(dna,liIII) + LiIII(PARP) kfixIII2
DNA24(site!1~cdsb,h2ax!3~foc).PARP(dna!1,liIII!2).LiIII(PARP!2).ATM(h2ax!3) -> DNA24(site~ok,h2ax!1~foc).ATM(h2ax!1) + PARP(dna,liIII) + LiIII(PARP) kfixIII2
DNA25(site!1~cdsb,h2ax!3~foc).PARP(dna!1,liIII!2).LiIII(PARP!2).ATM(h2ax!3) -> DNA25(site~ok,h2ax!1~foc).ATM(h2ax!1) + PARP(dna,liIII) + LiIII(PARP) kfixIII2
DNA26(site!1~cdsb,h2ax!3~foc).PARP(dna!1,liIII!2).LiIII(PARP!2).ATM(h2ax!3) -> DNA26(site~ok,h2ax!1~foc).ATM(h2ax!1) + PARP(dna,liIII) + LiIII(PARP) kfixIII2
DNA27(site!1~cdsb,h2ax!3~foc).PARP(dna!1,liIII!2).LiIII(PARP!2).ATM(h2ax!3) -> DNA27(site~ok,h2ax!1~foc).ATM(h2ax!1) + PARP(dna,liIII) + LiIII(PARP) kfixIII2
DNA28(site!1~cdsb,h2ax!3~foc).PARP(dna!1,liIII!2).LiIII(PARP!2).ATM(h2ax!3) -> DNA28(site~ok,h2ax!1~foc).ATM(h2ax!1) + PARP(dna,liIII) + LiIII(PARP) kfixIII2
DNA29(site!1~cdsb,h2ax!3~foc).PARP(dna!1,liIII!2).LiIII(PARP!2).ATM(h2ax!3) -> DNA29(site~ok,h2ax!1~foc).ATM(h2ax!1) + PARP(dna,liIII) + LiIII(PARP) kfixIII2
DNA30(site!1~cdsb,h2ax!3~foc).PARP(dna!1,liIII!2).LiIII(PARP!2).ATM(h2ax!3) -> DNA30(site~ok,h2ax!1~foc).ATM(h2ax!1) + PARP(dna,liIII) + LiIII(PARP) kfixIII2
DNA31(site!1~cdsb,h2ax!3~foc).PARP(dna!1,liIII!2).LiIII(PARP!2).ATM(h2ax!3) -> DNA31(site~ok,h2ax!1~foc).ATM(h2ax!1) + PARP(dna,liIII) + LiIII(PARP) kfixIII2
DNA32(site!1~cdsb,h2ax!3~foc).PARP(dna!1,liIII!2).LiIII(PARP!2).ATM(h2ax!3) -> DNA32(site~ok,h2ax!1~foc).ATM(h2ax!1) + PARP(dna,liIII) + LiIII(PARP) kfixIII2
DNA33(site!1~cdsb,h2ax!3~foc).PARP(dna!1,liIII!2).LiIII(PARP!2).ATM(h2ax!3) -> DNA33(site~ok,h2ax!1~foc).ATM(h2ax!1) + PARP(dna,liIII) + LiIII(PARP) kfixIII2
DNA34(site!1~cdsb,h2ax!3~foc).PARP(dna!1,liIII!2).LiIII(PARP!2).ATM(h2ax!3) -> DNA34(site~ok,h2ax!1~foc).ATM(h2ax!1) + PARP(dna,liIII) + LiIII(PARP) kfixIII2
DNA35(site!1~cdsb,h2ax!3~foc).PARP(dna!1,liIII!2).LiIII(PARP!2).ATM(h2ax!3) -> DNA35(site~ok,h2ax!1~foc).ATM(h2ax!1) + PARP(dna,liIII) + LiIII(PARP) kfixIII2
DNA36(site!1~cdsb,h2ax!3~foc).PARP(dna!1,liIII!2).LiIII(PARP!2).ATM(h2ax!3) -> DNA36(site~ok,h2ax!1~foc).ATM(h2ax!1) + PARP(dna,liIII) + LiIII(PARP) kfixIII2
DNA37(site!1~cdsb,h2ax!3~foc).PARP(dna!1,liIII!2).LiIII(PARP!2).ATM(h2ax!3) -> DNA37(site~ok,h2ax!1~foc).ATM(h2ax!1) + PARP(dna,liIII) + LiIII(PARP) kfixIII2
DNA38(site!1~cdsb,h2ax!3~foc).PARP(dna!1,liIII!2).LiIII(PARP!2).ATM(h2ax!3) -> DNA38(site~ok,h2ax!1~foc).ATM(h2ax!1) + PARP(dna,liIII) + LiIII(PARP) kfixIII2
DNA39(site!1~cdsb,h2ax!3~foc).PARP(dna!1,liIII!2).LiIII(PARP!2).ATM(h2ax!3) -> DNA39(site~ok,h2ax!1~foc).ATM(h2ax!1) + PARP(dna,liIII) + LiIII(PARP) kfixIII2
DNA40(site!1~cdsb,h2ax!3~foc).PARP(dna!1,liIII!2).LiIII(PARP!2).ATM(h2ax!3) -> DNA40(site~ok,h2ax!1~foc).ATM(h2ax!1) + PARP(dna,liIII) + LiIII(PARP) kfixIII2
DNA41(site!1~cdsb,h2ax!3~foc).PARP(dna!1,liIII!2).LiIII(PARP!2).ATM(h2ax!3) -> DNA41(site~ok,h2ax!1~foc).ATM(h2ax!1) + PARP(dna,liIII) + LiIII(PARP) kfixIII2
DNA42(site!1~cdsb,h2ax!3~foc).PARP(dna!1,liIII!2).LiIII(PARP!2).ATM(h2ax!3) -> DNA42(site~ok,h2ax!1~foc).ATM(h2ax!1) + PARP(dna,liIII) + LiIII(PARP) kfixIII2
DNA43(site!1~cdsb,h2ax!3~foc).PARP(dna!1,liIII!2).LiIII(PARP!2).ATM(h2ax!3) -> DNA43(site~ok,h2ax!1~foc).ATM(h2ax!1) + PARP(dna,liIII) + LiIII(PARP) kfixIII2
DNA44(site!1~cdsb,h2ax!3~foc).PARP(dna!1,liIII!2).LiIII(PARP!2).ATM(h2ax!3) -> DNA44(site~ok,h2ax!1~foc).ATM(h2ax!1) + PARP(dna,liIII) + LiIII(PARP) kfixIII2
DNA45(site!1~cdsb,h2ax!3~foc).PARP(dna!1,liIII!2).LiIII(PARP!2).ATM(h2ax!3) -> DNA45(site~ok,h2ax!1~foc).ATM(h2ax!1) + PARP(dna,liIII) + LiIII(PARP) kfixIII2
DNA46(site!1~cdsb,h2ax!3~foc).PARP(dna!1,liIII!2).LiIII(PARP!2).ATM(h2ax!3) -> DNA46(site~ok,h2ax!1~foc).ATM(h2ax!1) + PARP(dna,liIII) + LiIII(PARP) kfixIII2
DNA47(site!1~cdsb,h2ax!3~foc).PARP(dna!1,liIII!2).LiIII(PARP!2).ATM(h2ax!3) -> DNA47(site~ok,h2ax!1~foc).ATM(h2ax!1) + PARP(dna,liIII) + LiIII(PARP) kfixIII2
DNA48(site!1~cdsb,h2ax!3~foc).PARP(dna!1,liIII!2).LiIII(PARP!2).ATM(h2ax!3) -> DNA48(site~ok,h2ax!1~foc).ATM(h2ax!1) + PARP(dna,liIII) + LiIII(PARP) kfixIII2
DNA49(site!1~cdsb,h2ax!3~foc).PARP(dna!1,liIII!2).LiIII(PARP!2).ATM(h2ax!3) -> DNA49(site~ok,h2ax!1~foc).ATM(h2ax!1) + PARP(dna,liIII) + LiIII(PARP) kfixIII2
DNA50(site!1~cdsb,h2ax!3~foc).PARP(dna!1,liIII!2).LiIII(PARP!2).ATM(h2ax!3) -> DNA50(site~ok,h2ax!1~foc).ATM(h2ax!1) + PARP(dna,liIII) + LiIII(PARP) kfixIII2

# inaccurate repairsimple
DNA1(site!1~sdsb,h2ax!3~foc).PARP(dna!1,liIII!2).LiIII(PARP!2).ATM(h2ax!3) -> DNA1(site~ok,h2ax!1~foc).ATM(h2ax!1) + PARP(dna,liIII) + LiIII(PARP) kfixIII3
DNA2(site!1~sdsb,h2ax!3~foc).PARP(dna!1,liIII!2).LiIII(PARP!2).ATM(h2ax!3) -> DNA2(site~ok,h2ax!1~foc).ATM(h2ax!1) + PARP(dna,liIII) + LiIII(PARP) kfixIII3
DNA3(site!1~sdsb,h2ax!3~foc).PARP(dna!1,liIII!2).LiIII(PARP!2).ATM(h2ax!3) -> DNA3(site~ok,h2ax!1~foc).ATM(h2ax!1) + PARP(dna,liIII) + LiIII(PARP) kfixIII3
DNA4(site!1~sdsb,h2ax!3~foc).PARP(dna!1,liIII!2).LiIII(PARP!2).ATM(h2ax!3) -> DNA4(site~ok,h2ax!1~foc).ATM(h2ax!1) + PARP(dna,liIII) + LiIII(PARP) kfixIII3
DNA5(site!1~sdsb,h2ax!3~foc).PARP(dna!1,liIII!2).LiIII(PARP!2).ATM(h2ax!3) -> DNA5(site~ok,h2ax!1~foc).ATM(h2ax!1) + PARP(dna,liIII) + LiIII(PARP) kfixIII3
DNA6(site!1~sdsb,h2ax!3~foc).PARP(dna!1,liIII!2).LiIII(PARP!2).ATM(h2ax!3) -> DNA6(site~ok,h2ax!1~foc).ATM(h2ax!1) + PARP(dna,liIII) + LiIII(PARP) kfixIII3
DNA7(site!1~sdsb,h2ax!3~foc).PARP(dna!1,liIII!2).LiIII(PARP!2).ATM(h2ax!3) -> DNA7(site~ok,h2ax!1~foc).ATM(h2ax!1) + PARP(dna,liIII) + LiIII(PARP) kfixIII3
DNA8(site!1~sdsb,h2ax!3~foc).PARP(dna!1,liIII!2).LiIII(PARP!2).ATM(h2ax!3) -> DNA8(site~ok,h2ax!1~foc).ATM(h2ax!1) + PARP(dna,liIII) + LiIII(PARP) kfixIII3
DNA9(site!1~sdsb,h2ax!3~foc).PARP(dna!1,liIII!2).LiIII(PARP!2).ATM(h2ax!3) -> DNA9(site~ok,h2ax!1~foc).ATM(h2ax!1) + PARP(dna,liIII) + LiIII(PARP) kfixIII3
DNA10(site!1~sdsb,h2ax!3~foc).PARP(dna!1,liIII!2).LiIII(PARP!2).ATM(h2ax!3) -> DNA10(site~ok,h2ax!1~foc).ATM(h2ax!1) + PARP(dna,liIII) + LiIII(PARP) kfixIII3
DNA11(site!1~sdsb,h2ax!3~foc).PARP(dna!1,liIII!2).LiIII(PARP!2).ATM(h2ax!3) -> DNA11(site~ok,h2ax!1~foc).ATM(h2ax!1) + PARP(dna,liIII) + LiIII(PARP) kfixIII3
DNA12(site!1~sdsb,h2ax!3~foc).PARP(dna!1,liIII!2).LiIII(PARP!2).ATM(h2ax!3) -> DNA12(site~ok,h2ax!1~foc).ATM(h2ax!1) + PARP(dna,liIII) + LiIII(PARP) kfixIII3
DNA13(site!1~sdsb,h2ax!3~foc).PARP(dna!1,liIII!2).LiIII(PARP!2).ATM(h2ax!3) -> DNA13(site~ok,h2ax!1~foc).ATM(h2ax!1) + PARP(dna,liIII) + LiIII(PARP) kfixIII3
DNA14(site!1~sdsb,h2ax!3~foc).PARP(dna!1,liIII!2).LiIII(PARP!2).ATM(h2ax!3) -> DNA14(site~ok,h2ax!1~foc).ATM(h2ax!1) + PARP(dna,liIII) + LiIII(PARP) kfixIII3
DNA15(site!1~sdsb,h2ax!3~foc).PARP(dna!1,liIII!2).LiIII(PARP!2).ATM(h2ax!3) -> DNA15(site~ok,h2ax!1~foc).ATM(h2ax!1) + PARP(dna,liIII) + LiIII(PARP) kfixIII3
DNA16(site!1~sdsb,h2ax!3~foc).PARP(dna!1,liIII!2).LiIII(PARP!2).ATM(h2ax!3) -> DNA16(site~ok,h2ax!1~foc).ATM(h2ax!1) + PARP(dna,liIII) + LiIII(PARP) kfixIII3
DNA17(site!1~sdsb,h2ax!3~foc).PARP(dna!1,liIII!2).LiIII(PARP!2).ATM(h2ax!3) -> DNA17(site~ok,h2ax!1~foc).ATM(h2ax!1) + PARP(dna,liIII) + LiIII(PARP) kfixIII3
DNA18(site!1~sdsb,h2ax!3~foc).PARP(dna!1,liIII!2).LiIII(PARP!2).ATM(h2ax!3) -> DNA18(site~ok,h2ax!1~foc).ATM(h2ax!1) + PARP(dna,liIII) + LiIII(PARP) kfixIII3
DNA19(site!1~sdsb,h2ax!3~foc).PARP(dna!1,liIII!2).LiIII(PARP!2).ATM(h2ax!3) -> DNA19(site~ok,h2ax!1~foc).ATM(h2ax!1) + PARP(dna,liIII) + LiIII(PARP) kfixIII3
DNA20(site!1~sdsb,h2ax!3~foc).PARP(dna!1,liIII!2).LiIII(PARP!2).ATM(h2ax!3) -> DNA20(site~ok,h2ax!1~foc).ATM(h2ax!1) + PARP(dna,liIII) + LiIII(PARP) kfixIII3
DNA21(site!1~sdsb,h2ax!3~foc).PARP(dna!1,liIII!2).LiIII(PARP!2).ATM(h2ax!3) -> DNA21(site~ok,h2ax!1~foc).ATM(h2ax!1) + PARP(dna,liIII) + LiIII(PARP) kfixIII3
DNA22(site!1~sdsb,h2ax!3~foc).PARP(dna!1,liIII!2).LiIII(PARP!2).ATM(h2ax!3) -> DNA22(site~ok,h2ax!1~foc).ATM(h2ax!1) + PARP(dna,liIII) + LiIII(PARP) kfixIII3
DNA23(site!1~sdsb,h2ax!3~foc).PARP(dna!1,liIII!2).LiIII(PARP!2).ATM(h2ax!3) -> DNA23(site~ok,h2ax!1~foc).ATM(h2ax!1) + PARP(dna,liIII) + LiIII(PARP) kfixIII3
DNA24(site!1~sdsb,h2ax!3~foc).PARP(dna!1,liIII!2).LiIII(PARP!2).ATM(h2ax!3) -> DNA24(site~ok,h2ax!1~foc).ATM(h2ax!1) + PARP(dna,liIII) + LiIII(PARP) kfixIII3
DNA25(site!1~sdsb,h2ax!3~foc).PARP(dna!1,liIII!2).LiIII(PARP!2).ATM(h2ax!3) -> DNA25(site~ok,h2ax!1~foc).ATM(h2ax!1) + PARP(dna,liIII) + LiIII(PARP) kfixIII3
DNA26(site!1~sdsb,h2ax!3~foc).PARP(dna!1,liIII!2).LiIII(PARP!2).ATM(h2ax!3) -> DNA26(site~ok,h2ax!1~foc).ATM(h2ax!1) + PARP(dna,liIII) + LiIII(PARP) kfixIII3
DNA27(site!1~sdsb,h2ax!3~foc).PARP(dna!1,liIII!2).LiIII(PARP!2).ATM(h2ax!3) -> DNA27(site~ok,h2ax!1~foc).ATM(h2ax!1) + PARP(dna,liIII) + LiIII(PARP) kfixIII3
DNA28(site!1~sdsb,h2ax!3~foc).PARP(dna!1,liIII!2).LiIII(PARP!2).ATM(h2ax!3) -> DNA28(site~ok,h2ax!1~foc).ATM(h2ax!1) + PARP(dna,liIII) + LiIII(PARP) kfixIII3
DNA29(site!1~sdsb,h2ax!3~foc).PARP(dna!1,liIII!2).LiIII(PARP!2).ATM(h2ax!3) -> DNA29(site~ok,h2ax!1~foc).ATM(h2ax!1) + PARP(dna,liIII) + LiIII(PARP) kfixIII3
DNA30(site!1~sdsb,h2ax!3~foc).PARP(dna!1,liIII!2).LiIII(PARP!2).ATM(h2ax!3) -> DNA30(site~ok,h2ax!1~foc).ATM(h2ax!1) + PARP(dna,liIII) + LiIII(PARP) kfixIII3
DNA31(site!1~sdsb,h2ax!3~foc).PARP(dna!1,liIII!2).LiIII(PARP!2).ATM(h2ax!3) -> DNA31(site~ok,h2ax!1~foc).ATM(h2ax!1) + PARP(dna,liIII) + LiIII(PARP) kfixIII3
DNA32(site!1~sdsb,h2ax!3~foc).PARP(dna!1,liIII!2).LiIII(PARP!2).ATM(h2ax!3) -> DNA32(site~ok,h2ax!1~foc).ATM(h2ax!1) + PARP(dna,liIII) + LiIII(PARP) kfixIII3
DNA33(site!1~sdsb,h2ax!3~foc).PARP(dna!1,liIII!2).LiIII(PARP!2).ATM(h2ax!3) -> DNA33(site~ok,h2ax!1~foc).ATM(h2ax!1) + PARP(dna,liIII) + LiIII(PARP) kfixIII3
DNA34(site!1~sdsb,h2ax!3~foc).PARP(dna!1,liIII!2).LiIII(PARP!2).ATM(h2ax!3) -> DNA34(site~ok,h2ax!1~foc).ATM(h2ax!1) + PARP(dna,liIII) + LiIII(PARP) kfixIII3
DNA35(site!1~sdsb,h2ax!3~foc).PARP(dna!1,liIII!2).LiIII(PARP!2).ATM(h2ax!3) -> DNA35(site~ok,h2ax!1~foc).ATM(h2ax!1) + PARP(dna,liIII) + LiIII(PARP) kfixIII3
DNA36(site!1~sdsb,h2ax!3~foc).PARP(dna!1,liIII!2).LiIII(PARP!2).ATM(h2ax!3) -> DNA36(site~ok,h2ax!1~foc).ATM(h2ax!1) + PARP(dna,liIII) + LiIII(PARP) kfixIII3
DNA37(site!1~sdsb,h2ax!3~foc).PARP(dna!1,liIII!2).LiIII(PARP!2).ATM(h2ax!3) -> DNA37(site~ok,h2ax!1~foc).ATM(h2ax!1) + PARP(dna,liIII) + LiIII(PARP) kfixIII3
DNA38(site!1~sdsb,h2ax!3~foc).PARP(dna!1,liIII!2).LiIII(PARP!2).ATM(h2ax!3) -> DNA38(site~ok,h2ax!1~foc).ATM(h2ax!1) + PARP(dna,liIII) + LiIII(PARP) kfixIII3
DNA39(site!1~sdsb,h2ax!3~foc).PARP(dna!1,liIII!2).LiIII(PARP!2).ATM(h2ax!3) -> DNA39(site~ok,h2ax!1~foc).ATM(h2ax!1) + PARP(dna,liIII) + LiIII(PARP) kfixIII3
DNA40(site!1~sdsb,h2ax!3~foc).PARP(dna!1,liIII!2).LiIII(PARP!2).ATM(h2ax!3) -> DNA40(site~ok,h2ax!1~foc).ATM(h2ax!1) + PARP(dna,liIII) + LiIII(PARP) kfixIII3
DNA41(site!1~sdsb,h2ax!3~foc).PARP(dna!1,liIII!2).LiIII(PARP!2).ATM(h2ax!3) -> DNA41(site~ok,h2ax!1~foc).ATM(h2ax!1) + PARP(dna,liIII) + LiIII(PARP) kfixIII3
DNA42(site!1~sdsb,h2ax!3~foc).PARP(dna!1,liIII!2).LiIII(PARP!2).ATM(h2ax!3) -> DNA42(site~ok,h2ax!1~foc).ATM(h2ax!1) + PARP(dna,liIII) + LiIII(PARP) kfixIII3
DNA43(site!1~sdsb,h2ax!3~foc).PARP(dna!1,liIII!2).LiIII(PARP!2).ATM(h2ax!3) -> DNA43(site~ok,h2ax!1~foc).ATM(h2ax!1) + PARP(dna,liIII) + LiIII(PARP) kfixIII3
DNA44(site!1~sdsb,h2ax!3~foc).PARP(dna!1,liIII!2).LiIII(PARP!2).ATM(h2ax!3) -> DNA44(site~ok,h2ax!1~foc).ATM(h2ax!1) + PARP(dna,liIII) + LiIII(PARP) kfixIII3
DNA45(site!1~sdsb,h2ax!3~foc).PARP(dna!1,liIII!2).LiIII(PARP!2).ATM(h2ax!3) -> DNA45(site~ok,h2ax!1~foc).ATM(h2ax!1) + PARP(dna,liIII) + LiIII(PARP) kfixIII3
DNA46(site!1~sdsb,h2ax!3~foc).PARP(dna!1,liIII!2).LiIII(PARP!2).ATM(h2ax!3) -> DNA46(site~ok,h2ax!1~foc).ATM(h2ax!1) + PARP(dna,liIII) + LiIII(PARP) kfixIII3
DNA47(site!1~sdsb,h2ax!3~foc).PARP(dna!1,liIII!2).LiIII(PARP!2).ATM(h2ax!3) -> DNA47(site~ok,h2ax!1~foc).ATM(h2ax!1) + PARP(dna,liIII) + LiIII(PARP) kfixIII3
DNA48(site!1~sdsb,h2ax!3~foc).PARP(dna!1,liIII!2).LiIII(PARP!2).ATM(h2ax!3) -> DNA48(site~ok,h2ax!1~foc).ATM(h2ax!1) + PARP(dna,liIII) + LiIII(PARP) kfixIII3
DNA49(site!1~sdsb,h2ax!3~foc).PARP(dna!1,liIII!2).LiIII(PARP!2).ATM(h2ax!3) -> DNA49(site~ok,h2ax!1~foc).ATM(h2ax!1) + PARP(dna,liIII) + LiIII(PARP) kfixIII3
DNA50(site!1~sdsb,h2ax!3~foc).PARP(dna!1,liIII!2).LiIII(PARP!2).ATM(h2ax!3) -> DNA50(site~ok,h2ax!1~foc).ATM(h2ax!1) + PARP(dna,liIII) + LiIII(PARP) kfixIII3
# inaccurate repair complex
DNA1(site!1~cdsb,h2ax!3~foc).PARP(dna!1,liIII!2).LiIII(PARP!2).ATM(h2ax!3) -> DNA1(site~ok,h2ax!1~foc).ATM(h2ax!1) + PARP(dna,liIII) + LiIII(PARP) kfixIII4
DNA2(site!1~cdsb,h2ax!3~foc).PARP(dna!1,liIII!2).LiIII(PARP!2).ATM(h2ax!3) -> DNA2(site~ok,h2ax!1~foc).ATM(h2ax!1) + PARP(dna,liIII) + LiIII(PARP) kfixIII4
DNA3(site!1~cdsb,h2ax!3~foc).PARP(dna!1,liIII!2).LiIII(PARP!2).ATM(h2ax!3) -> DNA3(site~ok,h2ax!1~foc).ATM(h2ax!1) + PARP(dna,liIII) + LiIII(PARP) kfixIII4
DNA4(site!1~cdsb,h2ax!3~foc).PARP(dna!1,liIII!2).LiIII(PARP!2).ATM(h2ax!3) -> DNA4(site~ok,h2ax!1~foc).ATM(h2ax!1) + PARP(dna,liIII) + LiIII(PARP) kfixIII4
DNA5(site!1~cdsb,h2ax!3~foc).PARP(dna!1,liIII!2).LiIII(PARP!2).ATM(h2ax!3) -> DNA5(site~ok,h2ax!1~foc).ATM(h2ax!1) + PARP(dna,liIII) + LiIII(PARP) kfixIII4
DNA6(site!1~cdsb,h2ax!3~foc).PARP(dna!1,liIII!2).LiIII(PARP!2).ATM(h2ax!3) -> DNA6(site~ok,h2ax!1~foc).ATM(h2ax!1) + PARP(dna,liIII) + LiIII(PARP) kfixIII4
DNA7(site!1~cdsb,h2ax!3~foc).PARP(dna!1,liIII!2).LiIII(PARP!2).ATM(h2ax!3) -> DNA7(site~ok,h2ax!1~foc).ATM(h2ax!1) + PARP(dna,liIII) + LiIII(PARP) kfixIII4
DNA8(site!1~cdsb,h2ax!3~foc).PARP(dna!1,liIII!2).LiIII(PARP!2).ATM(h2ax!3) -> DNA8(site~ok,h2ax!1~foc).ATM(h2ax!1) + PARP(dna,liIII) + LiIII(PARP) kfixIII4
DNA9(site!1~cdsb,h2ax!3~foc).PARP(dna!1,liIII!2).LiIII(PARP!2).ATM(h2ax!3) -> DNA9(site~ok,h2ax!1~foc).ATM(h2ax!1) + PARP(dna,liIII) + LiIII(PARP) kfixIII4
DNA10(site!1~cdsb,h2ax!3~foc).PARP(dna!1,liIII!2).LiIII(PARP!2).ATM(h2ax!3) -> DNA10(site~ok,h2ax!1~foc).ATM(h2ax!1) + PARP(dna,liIII) + LiIII(PARP) kfixIII4
DNA11(site!1~cdsb,h2ax!3~foc).PARP(dna!1,liIII!2).LiIII(PARP!2).ATM(h2ax!3) -> DNA11(site~ok,h2ax!1~foc).ATM(h2ax!1) + PARP(dna,liIII) + LiIII(PARP) kfixIII4
DNA12(site!1~cdsb,h2ax!3~foc).PARP(dna!1,liIII!2).LiIII(PARP!2).ATM(h2ax!3) -> DNA12(site~ok,h2ax!1~foc).ATM(h2ax!1) + PARP(dna,liIII) + LiIII(PARP) kfixIII4
DNA13(site!1~cdsb,h2ax!3~foc).PARP(dna!1,liIII!2).LiIII(PARP!2).ATM(h2ax!3) -> DNA13(site~ok,h2ax!1~foc).ATM(h2ax!1) + PARP(dna,liIII) + LiIII(PARP) kfixIII4
DNA14(site!1~cdsb,h2ax!3~foc).PARP(dna!1,liIII!2).LiIII(PARP!2).ATM(h2ax!3) -> DNA14(site~ok,h2ax!1~foc).ATM(h2ax!1) + PARP(dna,liIII) + LiIII(PARP) kfixIII4
DNA15(site!1~cdsb,h2ax!3~foc).PARP(dna!1,liIII!2).LiIII(PARP!2).ATM(h2ax!3) -> DNA15(site~ok,h2ax!1~foc).ATM(h2ax!1) + PARP(dna,liIII) + LiIII(PARP) kfixIII4
DNA16(site!1~cdsb,h2ax!3~foc).PARP(dna!1,liIII!2).LiIII(PARP!2).ATM(h2ax!3) -> DNA16(site~ok,h2ax!1~foc).ATM(h2ax!1) + PARP(dna,liIII) + LiIII(PARP) kfixIII4
DNA17(site!1~cdsb,h2ax!3~foc).PARP(dna!1,liIII!2).LiIII(PARP!2).ATM(h2ax!3) -> DNA17(site~ok,h2ax!1~foc).ATM(h2ax!1) + PARP(dna,liIII) + LiIII(PARP) kfixIII4
DNA18(site!1~cdsb,h2ax!3~foc).PARP(dna!1,liIII!2).LiIII(PARP!2).ATM(h2ax!3) -> DNA18(site~ok,h2ax!1~foc).ATM(h2ax!1) + PARP(dna,liIII) + LiIII(PARP) kfixIII4
DNA19(site!1~cdsb,h2ax!3~foc).PARP(dna!1,liIII!2).LiIII(PARP!2).ATM(h2ax!3) -> DNA19(site~ok,h2ax!1~foc).ATM(h2ax!1) + PARP(dna,liIII) + LiIII(PARP) kfixIII4
DNA20(site!1~cdsb,h2ax!3~foc).PARP(dna!1,liIII!2).LiIII(PARP!2).ATM(h2ax!3) -> DNA20(site~ok,h2ax!1~foc).ATM(h2ax!1) + PARP(dna,liIII) + LiIII(PARP) kfixIII4
DNA21(site!1~cdsb,h2ax!3~foc).PARP(dna!1,liIII!2).LiIII(PARP!2).ATM(h2ax!3) -> DNA21(site~ok,h2ax!1~foc).ATM(h2ax!1) + PARP(dna,liIII) + LiIII(PARP) kfixIII4
DNA22(site!1~cdsb,h2ax!3~foc).PARP(dna!1,liIII!2).LiIII(PARP!2).ATM(h2ax!3) -> DNA22(site~ok,h2ax!1~foc).ATM(h2ax!1) + PARP(dna,liIII) + LiIII(PARP) kfixIII4
DNA23(site!1~cdsb,h2ax!3~foc).PARP(dna!1,liIII!2).LiIII(PARP!2).ATM(h2ax!3) -> DNA23(site~ok,h2ax!1~foc).ATM(h2ax!1) + PARP(dna,liIII) + LiIII(PARP) kfixIII4
DNA24(site!1~cdsb,h2ax!3~foc).PARP(dna!1,liIII!2).LiIII(PARP!2).ATM(h2ax!3) -> DNA24(site~ok,h2ax!1~foc).ATM(h2ax!1) + PARP(dna,liIII) + LiIII(PARP) kfixIII4
DNA25(site!1~cdsb,h2ax!3~foc).PARP(dna!1,liIII!2).LiIII(PARP!2).ATM(h2ax!3) -> DNA25(site~ok,h2ax!1~foc).ATM(h2ax!1) + PARP(dna,liIII) + LiIII(PARP) kfixIII4
DNA26(site!1~cdsb,h2ax!3~foc).PARP(dna!1,liIII!2).LiIII(PARP!2).ATM(h2ax!3) -> DNA26(site~ok,h2ax!1~foc).ATM(h2ax!1) + PARP(dna,liIII) + LiIII(PARP) kfixIII4
DNA27(site!1~cdsb,h2ax!3~foc).PARP(dna!1,liIII!2).LiIII(PARP!2).ATM(h2ax!3) -> DNA27(site~ok,h2ax!1~foc).ATM(h2ax!1) + PARP(dna,liIII) + LiIII(PARP) kfixIII4
DNA28(site!1~cdsb,h2ax!3~foc).PARP(dna!1,liIII!2).LiIII(PARP!2).ATM(h2ax!3) -> DNA28(site~ok,h2ax!1~foc).ATM(h2ax!1) + PARP(dna,liIII) + LiIII(PARP) kfixIII4
DNA29(site!1~cdsb,h2ax!3~foc).PARP(dna!1,liIII!2).LiIII(PARP!2).ATM(h2ax!3) -> DNA29(site~ok,h2ax!1~foc).ATM(h2ax!1) + PARP(dna,liIII) + LiIII(PARP) kfixIII4
DNA30(site!1~cdsb,h2ax!3~foc).PARP(dna!1,liIII!2).LiIII(PARP!2).ATM(h2ax!3) -> DNA30(site~ok,h2ax!1~foc).ATM(h2ax!1) + PARP(dna,liIII) + LiIII(PARP) kfixIII4
DNA31(site!1~cdsb,h2ax!3~foc).PARP(dna!1,liIII!2).LiIII(PARP!2).ATM(h2ax!3) -> DNA31(site~ok,h2ax!1~foc).ATM(h2ax!1) + PARP(dna,liIII) + LiIII(PARP) kfixIII4
DNA32(site!1~cdsb,h2ax!3~foc).PARP(dna!1,liIII!2).LiIII(PARP!2).ATM(h2ax!3) -> DNA32(site~ok,h2ax!1~foc).ATM(h2ax!1) + PARP(dna,liIII) + LiIII(PARP) kfixIII4
DNA33(site!1~cdsb,h2ax!3~foc).PARP(dna!1,liIII!2).LiIII(PARP!2).ATM(h2ax!3) -> DNA33(site~ok,h2ax!1~foc).ATM(h2ax!1) + PARP(dna,liIII) + LiIII(PARP) kfixIII4
DNA34(site!1~cdsb,h2ax!3~foc).PARP(dna!1,liIII!2).LiIII(PARP!2).ATM(h2ax!3) -> DNA34(site~ok,h2ax!1~foc).ATM(h2ax!1) + PARP(dna,liIII) + LiIII(PARP) kfixIII4
DNA35(site!1~cdsb,h2ax!3~foc).PARP(dna!1,liIII!2).LiIII(PARP!2).ATM(h2ax!3) -> DNA35(site~ok,h2ax!1~foc).ATM(h2ax!1) + PARP(dna,liIII) + LiIII(PARP) kfixIII4
DNA36(site!1~cdsb,h2ax!3~foc).PARP(dna!1,liIII!2).LiIII(PARP!2).ATM(h2ax!3) -> DNA36(site~ok,h2ax!1~foc).ATM(h2ax!1) + PARP(dna,liIII) + LiIII(PARP) kfixIII4
DNA37(site!1~cdsb,h2ax!3~foc).PARP(dna!1,liIII!2).LiIII(PARP!2).ATM(h2ax!3) -> DNA37(site~ok,h2ax!1~foc).ATM(h2ax!1) + PARP(dna,liIII) + LiIII(PARP) kfixIII4
DNA38(site!1~cdsb,h2ax!3~foc).PARP(dna!1,liIII!2).LiIII(PARP!2).ATM(h2ax!3) -> DNA38(site~ok,h2ax!1~foc).ATM(h2ax!1) + PARP(dna,liIII) + LiIII(PARP) kfixIII4
DNA39(site!1~cdsb,h2ax!3~foc).PARP(dna!1,liIII!2).LiIII(PARP!2).ATM(h2ax!3) -> DNA39(site~ok,h2ax!1~foc).ATM(h2ax!1) + PARP(dna,liIII) + LiIII(PARP) kfixIII4
DNA40(site!1~cdsb,h2ax!3~foc).PARP(dna!1,liIII!2).LiIII(PARP!2).ATM(h2ax!3) -> DNA40(site~ok,h2ax!1~foc).ATM(h2ax!1) + PARP(dna,liIII) + LiIII(PARP) kfixIII4
DNA41(site!1~cdsb,h2ax!3~foc).PARP(dna!1,liIII!2).LiIII(PARP!2).ATM(h2ax!3) -> DNA41(site~ok,h2ax!1~foc).ATM(h2ax!1) + PARP(dna,liIII) + LiIII(PARP) kfixIII4
DNA42(site!1~cdsb,h2ax!3~foc).PARP(dna!1,liIII!2).LiIII(PARP!2).ATM(h2ax!3) -> DNA42(site~ok,h2ax!1~foc).ATM(h2ax!1) + PARP(dna,liIII) + LiIII(PARP) kfixIII4
DNA43(site!1~cdsb,h2ax!3~foc).PARP(dna!1,liIII!2).LiIII(PARP!2).ATM(h2ax!3) -> DNA43(site~ok,h2ax!1~foc).ATM(h2ax!1) + PARP(dna,liIII) + LiIII(PARP) kfixIII4
DNA44(site!1~cdsb,h2ax!3~foc).PARP(dna!1,liIII!2).LiIII(PARP!2).ATM(h2ax!3) -> DNA44(site~ok,h2ax!1~foc).ATM(h2ax!1) + PARP(dna,liIII) + LiIII(PARP) kfixIII4
DNA45(site!1~cdsb,h2ax!3~foc).PARP(dna!1,liIII!2).LiIII(PARP!2).ATM(h2ax!3) -> DNA45(site~ok,h2ax!1~foc).ATM(h2ax!1) + PARP(dna,liIII) + LiIII(PARP) kfixIII4
DNA46(site!1~cdsb,h2ax!3~foc).PARP(dna!1,liIII!2).LiIII(PARP!2).ATM(h2ax!3) -> DNA46(site~ok,h2ax!1~foc).ATM(h2ax!1) + PARP(dna,liIII) + LiIII(PARP) kfixIII4
DNA47(site!1~cdsb,h2ax!3~foc).PARP(dna!1,liIII!2).LiIII(PARP!2).ATM(h2ax!3) -> DNA47(site~ok,h2ax!1~foc).ATM(h2ax!1) + PARP(dna,liIII) + LiIII(PARP) kfixIII4
DNA48(site!1~cdsb,h2ax!3~foc).PARP(dna!1,liIII!2).LiIII(PARP!2).ATM(h2ax!3) -> DNA48(site~ok,h2ax!1~foc).ATM(h2ax!1) + PARP(dna,liIII) + LiIII(PARP) kfixIII4
DNA49(site!1~cdsb,h2ax!3~foc).PARP(dna!1,liIII!2).LiIII(PARP!2).ATM(h2ax!3) -> DNA49(site~ok,h2ax!1~foc).ATM(h2ax!1) + PARP(dna,liIII) + LiIII(PARP) kfixIII4
DNA50(site!1~cdsb,h2ax!3~foc).PARP(dna!1,liIII!2).LiIII(PARP!2).ATM(h2ax!3) -> DNA50(site~ok,h2ax!1~foc).ATM(h2ax!1) + PARP(dna,liIII) + LiIII(PARP) kfixIII4

# ATM Activation
DNA1(site!?~sdsb) + ATM(state~0,h2ax) -> DNA1(site!?~sdsb) + ATM(state~1,h2ax) kATMact
DNA2(site!?~sdsb) + ATM(state~0,h2ax) -> DNA2(site!?~sdsb) + ATM(state~2,h2ax) kATMact
DNA3(site!?~sdsb) + ATM(state~0,h2ax) -> DNA3(site!?~sdsb) + ATM(state~3,h2ax) kATMact
DNA4(site!?~sdsb) + ATM(state~0,h2ax) -> DNA4(site!?~sdsb) + ATM(state~4,h2ax) kATMact
DNA5(site!?~sdsb) + ATM(state~0,h2ax) -> DNA5(site!?~sdsb) + ATM(state~5,h2ax) kATMact
DNA6(site!?~sdsb) + ATM(state~0,h2ax) -> DNA6(site!?~sdsb) + ATM(state~6,h2ax) kATMact
DNA7(site!?~sdsb) + ATM(state~0,h2ax) -> DNA7(site!?~sdsb) + ATM(state~7,h2ax) kATMact
DNA8(site!?~sdsb) + ATM(state~0,h2ax) -> DNA8(site!?~sdsb) + ATM(state~8,h2ax) kATMact
DNA9(site!?~sdsb) + ATM(state~0,h2ax) -> DNA9(site!?~sdsb) + ATM(state~9,h2ax) kATMact
DNA10(site!?~sdsb) + ATM(state~0,h2ax) -> DNA10(site!?~sdsb) + ATM(state~10,h2ax) kATMact
DNA11(site!?~sdsb) + ATM(state~0,h2ax) -> DNA11(site!?~sdsb) + ATM(state~11,h2ax) kATMact
DNA12(site!?~sdsb) + ATM(state~0,h2ax) -> DNA12(site!?~sdsb) + ATM(state~12,h2ax) kATMact
DNA13(site!?~sdsb) + ATM(state~0,h2ax) -> DNA13(site!?~sdsb) + ATM(state~13,h2ax) kATMact
DNA14(site!?~sdsb) + ATM(state~0,h2ax) -> DNA14(site!?~sdsb) + ATM(state~14,h2ax) kATMact
DNA15(site!?~sdsb) + ATM(state~0,h2ax) -> DNA15(site!?~sdsb) + ATM(state~15,h2ax) kATMact
DNA16(site!?~sdsb) + ATM(state~0,h2ax) -> DNA16(site!?~sdsb) + ATM(state~16,h2ax) kATMact
DNA17(site!?~sdsb) + ATM(state~0,h2ax) -> DNA17(site!?~sdsb) + ATM(state~17,h2ax) kATMact
DNA18(site!?~sdsb) + ATM(state~0,h2ax) -> DNA18(site!?~sdsb) + ATM(state~18,h2ax) kATMact
DNA19(site!?~sdsb) + ATM(state~0,h2ax) -> DNA19(site!?~sdsb) + ATM(state~19,h2ax) kATMact
DNA20(site!?~sdsb) + ATM(state~0,h2ax) -> DNA20(site!?~sdsb) + ATM(state~20,h2ax) kATMact
DNA21(site!?~sdsb) + ATM(state~0,h2ax) -> DNA21(site!?~sdsb) + ATM(state~21,h2ax) kATMact
DNA22(site!?~sdsb) + ATM(state~0,h2ax) -> DNA22(site!?~sdsb) + ATM(state~22,h2ax) kATMact
DNA23(site!?~sdsb) + ATM(state~0,h2ax) -> DNA23(site!?~sdsb) + ATM(state~23,h2ax) kATMact
DNA24(site!?~sdsb) + ATM(state~0,h2ax) -> DNA24(site!?~sdsb) + ATM(state~24,h2ax) kATMact
DNA25(site!?~sdsb) + ATM(state~0,h2ax) -> DNA25(site!?~sdsb) + ATM(state~25,h2ax) kATMact
DNA26(site!?~sdsb) + ATM(state~0,h2ax) -> DNA26(site!?~sdsb) + ATM(state~26,h2ax) kATMact
DNA27(site!?~sdsb) + ATM(state~0,h2ax) -> DNA27(site!?~sdsb) + ATM(state~27,h2ax) kATMact
DNA28(site!?~sdsb) + ATM(state~0,h2ax) -> DNA28(site!?~sdsb) + ATM(state~28,h2ax) kATMact
DNA29(site!?~sdsb) + ATM(state~0,h2ax) -> DNA29(site!?~sdsb) + ATM(state~29,h2ax) kATMact
DNA30(site!?~sdsb) + ATM(state~0,h2ax) -> DNA30(site!?~sdsb) + ATM(state~30,h2ax) kATMact
DNA31(site!?~sdsb) + ATM(state~0,h2ax) -> DNA31(site!?~sdsb) + ATM(state~31,h2ax) kATMact
DNA32(site!?~sdsb) + ATM(state~0,h2ax) -> DNA32(site!?~sdsb) + ATM(state~32,h2ax) kATMact
DNA33(site!?~sdsb) + ATM(state~0,h2ax) -> DNA33(site!?~sdsb) + ATM(state~33,h2ax) kATMact
DNA34(site!?~sdsb) + ATM(state~0,h2ax) -> DNA34(site!?~sdsb) + ATM(state~34,h2ax) kATMact
DNA35(site!?~sdsb) + ATM(state~0,h2ax) -> DNA35(site!?~sdsb) + ATM(state~35,h2ax) kATMact
DNA36(site!?~sdsb) + ATM(state~0,h2ax) -> DNA36(site!?~sdsb) + ATM(state~36,h2ax) kATMact
DNA37(site!?~sdsb) + ATM(state~0,h2ax) -> DNA37(site!?~sdsb) + ATM(state~37,h2ax) kATMact
DNA38(site!?~sdsb) + ATM(state~0,h2ax) -> DNA38(site!?~sdsb) + ATM(state~38,h2ax) kATMact
DNA39(site!?~sdsb) + ATM(state~0,h2ax) -> DNA39(site!?~sdsb) + ATM(state~39,h2ax) kATMact
DNA40(site!?~sdsb) + ATM(state~0,h2ax) -> DNA40(site!?~sdsb) + ATM(state~40,h2ax) kATMact
DNA41(site!?~sdsb) + ATM(state~0,h2ax) -> DNA41(site!?~sdsb) + ATM(state~41,h2ax) kATMact
DNA42(site!?~sdsb) + ATM(state~0,h2ax) -> DNA42(site!?~sdsb) + ATM(state~42,h2ax) kATMact
DNA43(site!?~sdsb) + ATM(state~0,h2ax) -> DNA43(site!?~sdsb) + ATM(state~43,h2ax) kATMact
DNA44(site!?~sdsb) + ATM(state~0,h2ax) -> DNA44(site!?~sdsb) + ATM(state~44,h2ax) kATMact
DNA45(site!?~sdsb) + ATM(state~0,h2ax) -> DNA45(site!?~sdsb) + ATM(state~45,h2ax) kATMact
DNA46(site!?~sdsb) + ATM(state~0,h2ax) -> DNA46(site!?~sdsb) + ATM(state~46,h2ax) kATMact
DNA47(site!?~sdsb) + ATM(state~0,h2ax) -> DNA47(site!?~sdsb) + ATM(state~47,h2ax) kATMact
DNA48(site!?~sdsb) + ATM(state~0,h2ax) -> DNA48(site!?~sdsb) + ATM(state~48,h2ax) kATMact
DNA49(site!?~sdsb) + ATM(state~0,h2ax) -> DNA49(site!?~sdsb) + ATM(state~49,h2ax) kATMact
DNA50(site!?~sdsb) + ATM(state~0,h2ax) -> DNA50(site!?~sdsb) + ATM(state~50,h2ax) kATMact

DNA1(site!?~cdsb) + ATM(state~0,h2ax) -> DNA1(site!?~cdsb) + ATM(state~1,h2ax) kATMact
DNA2(site!?~cdsb) + ATM(state~0,h2ax) -> DNA2(site!?~cdsb) + ATM(state~2,h2ax) kATMact
DNA3(site!?~cdsb) + ATM(state~0,h2ax) -> DNA3(site!?~cdsb) + ATM(state~3,h2ax) kATMact
DNA4(site!?~cdsb) + ATM(state~0,h2ax) -> DNA4(site!?~cdsb) + ATM(state~4,h2ax) kATMact
DNA5(site!?~cdsb) + ATM(state~0,h2ax) -> DNA5(site!?~cdsb) + ATM(state~5,h2ax) kATMact
DNA6(site!?~cdsb) + ATM(state~0,h2ax) -> DNA6(site!?~cdsb) + ATM(state~6,h2ax) kATMact
DNA7(site!?~cdsb) + ATM(state~0,h2ax) -> DNA7(site!?~cdsb) + ATM(state~7,h2ax) kATMact
DNA8(site!?~cdsb) + ATM(state~0,h2ax) -> DNA8(site!?~cdsb) + ATM(state~8,h2ax) kATMact
DNA9(site!?~cdsb) + ATM(state~0,h2ax) -> DNA9(site!?~cdsb) + ATM(state~9,h2ax) kATMact
DNA10(site!?~cdsb) + ATM(state~0,h2ax) -> DNA10(site!?~cdsb) + ATM(state~10,h2ax) kATMact
DNA11(site!?~cdsb) + ATM(state~0,h2ax) -> DNA11(site!?~cdsb) + ATM(state~12,h2ax) kATMact
DNA12(site!?~cdsb) + ATM(state~0,h2ax) -> DNA12(site!?~cdsb) + ATM(state~13,h2ax) kATMact
DNA13(site!?~cdsb) + ATM(state~0,h2ax) -> DNA13(site!?~cdsb) + ATM(state~13,h2ax) kATMact
DNA14(site!?~cdsb) + ATM(state~0,h2ax) -> DNA14(site!?~cdsb) + ATM(state~14,h2ax) kATMact
DNA15(site!?~cdsb) + ATM(state~0,h2ax) -> DNA15(site!?~cdsb) + ATM(state~15,h2ax) kATMact
DNA16(site!?~cdsb) + ATM(state~0,h2ax) -> DNA16(site!?~cdsb) + ATM(state~16,h2ax) kATMact
DNA17(site!?~cdsb) + ATM(state~0,h2ax) -> DNA17(site!?~cdsb) + ATM(state~17,h2ax) kATMact
DNA18(site!?~cdsb) + ATM(state~0,h2ax) -> DNA18(site!?~cdsb) + ATM(state~18,h2ax) kATMact
DNA19(site!?~cdsb) + ATM(state~0,h2ax) -> DNA19(site!?~cdsb) + ATM(state~19,h2ax) kATMact
DNA20(site!?~cdsb) + ATM(state~0,h2ax) -> DNA20(site!?~cdsb) + ATM(state~20,h2ax) kATMact
DNA21(site!?~cdsb) + ATM(state~0,h2ax) -> DNA21(site!?~cdsb) + ATM(state~21,h2ax) kATMact
DNA22(site!?~cdsb) + ATM(state~0,h2ax) -> DNA22(site!?~cdsb) + ATM(state~22,h2ax) kATMact
DNA23(site!?~cdsb) + ATM(state~0,h2ax) -> DNA23(site!?~cdsb) + ATM(state~23,h2ax) kATMact
DNA24(site!?~cdsb) + ATM(state~0,h2ax) -> DNA24(site!?~cdsb) + ATM(state~24,h2ax) kATMact
DNA25(site!?~cdsb) + ATM(state~0,h2ax) -> DNA25(site!?~cdsb) + ATM(state~25,h2ax) kATMact
DNA26(site!?~cdsb) + ATM(state~0,h2ax) -> DNA26(site!?~cdsb) + ATM(state~26,h2ax) kATMact
DNA27(site!?~cdsb) + ATM(state~0,h2ax) -> DNA27(site!?~cdsb) + ATM(state~27,h2ax) kATMact
DNA28(site!?~cdsb) + ATM(state~0,h2ax) -> DNA28(site!?~cdsb) + ATM(state~28,h2ax) kATMact
DNA29(site!?~cdsb) + ATM(state~0,h2ax) -> DNA29(site!?~cdsb) + ATM(state~29,h2ax) kATMact
DNA30(site!?~cdsb) + ATM(state~0,h2ax) -> DNA30(site!?~cdsb) + ATM(state~30,h2ax) kATMact
DNA31(site!?~cdsb) + ATM(state~0,h2ax) -> DNA31(site!?~cdsb) + ATM(state~31,h2ax) kATMact
DNA32(site!?~cdsb) + ATM(state~0,h2ax) -> DNA32(site!?~cdsb) + ATM(state~32,h2ax) kATMact
DNA33(site!?~cdsb) + ATM(state~0,h2ax) -> DNA33(site!?~cdsb) + ATM(state~33,h2ax) kATMact
DNA34(site!?~cdsb) + ATM(state~0,h2ax) -> DNA34(site!?~cdsb) + ATM(state~34,h2ax) kATMact
DNA35(site!?~cdsb) + ATM(state~0,h2ax) -> DNA35(site!?~cdsb) + ATM(state~35,h2ax) kATMact
DNA36(site!?~cdsb) + ATM(state~0,h2ax) -> DNA36(site!?~cdsb) + ATM(state~36,h2ax) kATMact
DNA37(site!?~cdsb) + ATM(state~0,h2ax) -> DNA37(site!?~cdsb) + ATM(state~37,h2ax) kATMact
DNA38(site!?~cdsb) + ATM(state~0,h2ax) -> DNA38(site!?~cdsb) + ATM(state~38,h2ax) kATMact
DNA39(site!?~cdsb) + ATM(state~0,h2ax) -> DNA39(site!?~cdsb) + ATM(state~39,h2ax) kATMact
DNA40(site!?~cdsb) + ATM(state~0,h2ax) -> DNA40(site!?~cdsb) + ATM(state~40,h2ax) kATMact
DNA41(site!?~cdsb) + ATM(state~0,h2ax) -> DNA41(site!?~cdsb) + ATM(state~41,h2ax) kATMact
DNA42(site!?~cdsb) + ATM(state~0,h2ax) -> DNA42(site!?~cdsb) + ATM(state~42,h2ax) kATMact
DNA43(site!?~cdsb) + ATM(state~0,h2ax) -> DNA43(site!?~cdsb) + ATM(state~43,h2ax) kATMact
DNA44(site!?~cdsb) + ATM(state~0,h2ax) -> DNA44(site!?~cdsb) + ATM(state~44,h2ax) kATMact
DNA45(site!?~cdsb) + ATM(state~0,h2ax) -> DNA45(site!?~cdsb) + ATM(state~45,h2ax) kATMact
DNA46(site!?~cdsb) + ATM(state~0,h2ax) -> DNA46(site!?~cdsb) + ATM(state~46,h2ax) kATMact
DNA47(site!?~cdsb) + ATM(state~0,h2ax) -> DNA47(site!?~cdsb) + ATM(state~47,h2ax) kATMact
DNA48(site!?~cdsb) + ATM(state~0,h2ax) -> DNA48(site!?~cdsb) + ATM(state~48,h2ax) kATMact
DNA49(site!?~cdsb) + ATM(state~0,h2ax) -> DNA49(site!?~cdsb) + ATM(state~49,h2ax) kATMact
DNA50(site!?~cdsb) + ATM(state~0,h2ax) -> DNA50(site!?~cdsb) + ATM(state~50,h2ax) kATMact

# ATM Inactivation
ATM(state~1,h2ax) -> ATM(state~0,h2ax) kATMinact
ATM(state~2,h2ax) -> ATM(state~0,h2ax) kATMinact
ATM(state~3,h2ax) -> ATM(state~0,h2ax) kATMinact
ATM(state~4,h2ax) -> ATM(state~0,h2ax) kATMinact
ATM(state~5,h2ax) -> ATM(state~0,h2ax) kATMinact
ATM(state~6,h2ax) -> ATM(state~0,h2ax) kATMinact
ATM(state~7,h2ax) -> ATM(state~0,h2ax) kATMinact
ATM(state~8,h2ax) -> ATM(state~0,h2ax) kATMinact
ATM(state~9,h2ax) -> ATM(state~0,h2ax) kATMinact
ATM(state~10,h2ax) -> ATM(state~0,h2ax) kATMinact
ATM(state~11,h2ax) -> ATM(state~0,h2ax) kATMinact
ATM(state~12,h2ax) -> ATM(state~0,h2ax) kATMinact
ATM(state~13,h2ax) -> ATM(state~0,h2ax) kATMinact
ATM(state~14,h2ax) -> ATM(state~0,h2ax) kATMinact
ATM(state~15,h2ax) -> ATM(state~0,h2ax) kATMinact
ATM(state~16,h2ax) -> ATM(state~0,h2ax) kATMinact
ATM(state~17,h2ax) -> ATM(state~0,h2ax) kATMinact
ATM(state~18,h2ax) -> ATM(state~0,h2ax) kATMinact
ATM(state~19,h2ax) -> ATM(state~0,h2ax) kATMinact
ATM(state~20,h2ax) -> ATM(state~0,h2ax) kATMinact
ATM(state~21,h2ax) -> ATM(state~0,h2ax) kATMinact
ATM(state~22,h2ax) -> ATM(state~0,h2ax) kATMinact
ATM(state~23,h2ax) -> ATM(state~0,h2ax) kATMinact
ATM(state~24,h2ax) -> ATM(state~0,h2ax) kATMinact
ATM(state~25,h2ax) -> ATM(state~0,h2ax) kATMinact
ATM(state~26,h2ax) -> ATM(state~0,h2ax) kATMinact
ATM(state~27,h2ax) -> ATM(state~0,h2ax) kATMinact
ATM(state~28,h2ax) -> ATM(state~0,h2ax) kATMinact
ATM(state~29,h2ax) -> ATM(state~0,h2ax) kATMinact
ATM(state~30,h2ax) -> ATM(state~0,h2ax) kATMinact
ATM(state~31,h2ax) -> ATM(state~0,h2ax) kATMinact
ATM(state~32,h2ax) -> ATM(state~0,h2ax) kATMinact
ATM(state~33,h2ax) -> ATM(state~0,h2ax) kATMinact
ATM(state~34,h2ax) -> ATM(state~0,h2ax) kATMinact
ATM(state~35,h2ax) -> ATM(state~0,h2ax) kATMinact
ATM(state~36,h2ax) -> ATM(state~0,h2ax) kATMinact
ATM(state~37,h2ax) -> ATM(state~0,h2ax) kATMinact
ATM(state~38,h2ax) -> ATM(state~0,h2ax) kATMinact
ATM(state~39,h2ax) -> ATM(state~0,h2ax) kATMinact
ATM(state~40,h2ax) -> ATM(state~0,h2ax) kATMinact
ATM(state~41,h2ax) -> ATM(state~0,h2ax) kATMinact
ATM(state~42,h2ax) -> ATM(state~0,h2ax) kATMinact
ATM(state~43,h2ax) -> ATM(state~0,h2ax) kATMinact
ATM(state~44,h2ax) -> ATM(state~0,h2ax) kATMinact
ATM(state~45,h2ax) -> ATM(state~0,h2ax) kATMinact
ATM(state~46,h2ax) -> ATM(state~0,h2ax) kATMinact
ATM(state~47,h2ax) -> ATM(state~0,h2ax) kATMinact
ATM(state~48,h2ax) -> ATM(state~0,h2ax) kATMinact
ATM(state~49,h2ax) -> ATM(state~0,h2ax) kATMinact
ATM(state~50,h2ax) -> ATM(state~0,h2ax) kATMinact


# histone2ax
# histone phosphorylation
# simple
DNA1(site!?~sdsb,h2ax~u) + ATM(state~1,h2ax) -> DNA1(site!?~sdsb,h2ax~p) + ATM(state~1,h2ax) 	kh2axp1
DNA2(site!?~sdsb,h2ax~u) + ATM(state~2,h2ax) -> DNA2(site!?~sdsb,h2ax~p) + ATM(state~2,h2ax) 	kh2axp1
DNA3(site!?~sdsb,h2ax~u) + ATM(state~3,h2ax) -> DNA3(site!?~sdsb,h2ax~p) + ATM(state~3,h2ax) 	kh2axp1
DNA4(site!?~sdsb,h2ax~u) + ATM(state~4,h2ax) -> DNA4(site!?~sdsb,h2ax~p) + ATM(state~4,h2ax) 	kh2axp1
DNA5(site!?~sdsb,h2ax~u) + ATM(state~5,h2ax) -> DNA5(site!?~sdsb,h2ax~p) + ATM(state~5,h2ax) 	kh2axp1
DNA6(site!?~sdsb,h2ax~u) + ATM(state~6,h2ax) -> DNA6(site!?~sdsb,h2ax~p) + ATM(state~6,h2ax) 	kh2axp1
DNA7(site!?~sdsb,h2ax~u) + ATM(state~7,h2ax) -> DNA7(site!?~sdsb,h2ax~p) + ATM(state~7,h2ax) 	kh2axp1
DNA8(site!?~sdsb,h2ax~u) + ATM(state~8,h2ax) -> DNA8(site!?~sdsb,h2ax~p) + ATM(state~8,h2ax) 	kh2axp1
DNA9(site!?~sdsb,h2ax~u) + ATM(state~9,h2ax) -> DNA9(site!?~sdsb,h2ax~p) + ATM(state~9,h2ax) 	kh2axp1
DNA10(site!?~sdsb,h2ax~u) + ATM(state~10,h2ax) -> DNA10(site!?~sdsb,h2ax~p) + ATM(state~10,h2ax) 	kh2axp1
DNA11(site!?~sdsb,h2ax~u) + ATM(state~11,h2ax) -> DNA11(site!?~sdsb,h2ax~p) + ATM(state~11,h2ax) 	kh2axp1
DNA12(site!?~sdsb,h2ax~u) + ATM(state~12,h2ax) -> DNA12(site!?~sdsb,h2ax~p) + ATM(state~12,h2ax) 	kh2axp1
DNA13(site!?~sdsb,h2ax~u) + ATM(state~13,h2ax) -> DNA13(site!?~sdsb,h2ax~p) + ATM(state~13,h2ax) 	kh2axp1
DNA14(site!?~sdsb,h2ax~u) + ATM(state~14,h2ax) -> DNA14(site!?~sdsb,h2ax~p) + ATM(state~14,h2ax) 	kh2axp1
DNA15(site!?~sdsb,h2ax~u) + ATM(state~15,h2ax) -> DNA15(site!?~sdsb,h2ax~p) + ATM(state~15,h2ax) 	kh2axp1
DNA16(site!?~sdsb,h2ax~u) + ATM(state~16,h2ax) -> DNA16(site!?~sdsb,h2ax~p) + ATM(state~16,h2ax) 	kh2axp1
DNA17(site!?~sdsb,h2ax~u) + ATM(state~17,h2ax) -> DNA17(site!?~sdsb,h2ax~p) + ATM(state~17,h2ax) 	kh2axp1
DNA18(site!?~sdsb,h2ax~u) + ATM(state~18,h2ax) -> DNA18(site!?~sdsb,h2ax~p) + ATM(state~18,h2ax) 	kh2axp1
DNA19(site!?~sdsb,h2ax~u) + ATM(state~19,h2ax) -> DNA19(site!?~sdsb,h2ax~p) + ATM(state~19,h2ax) 	kh2axp1
DNA20(site!?~sdsb,h2ax~u) + ATM(state~20,h2ax) -> DNA20(site!?~sdsb,h2ax~p) + ATM(state~20,h2ax) 	kh2axp1
DNA21(site!?~sdsb,h2ax~u) + ATM(state~21,h2ax) -> DNA21(site!?~sdsb,h2ax~p) + ATM(state~21,h2ax) 	kh2axp1
DNA22(site!?~sdsb,h2ax~u) + ATM(state~22,h2ax) -> DNA22(site!?~sdsb,h2ax~p) + ATM(state~22,h2ax) 	kh2axp1
DNA23(site!?~sdsb,h2ax~u) + ATM(state~23,h2ax) -> DNA23(site!?~sdsb,h2ax~p) + ATM(state~23,h2ax) 	kh2axp1
DNA24(site!?~sdsb,h2ax~u) + ATM(state~24,h2ax) -> DNA24(site!?~sdsb,h2ax~p) + ATM(state~24,h2ax) 	kh2axp1
DNA25(site!?~sdsb,h2ax~u) + ATM(state~25,h2ax) -> DNA25(site!?~sdsb,h2ax~p) + ATM(state~25,h2ax) 	kh2axp1
DNA26(site!?~sdsb,h2ax~u) + ATM(state~26,h2ax) -> DNA26(site!?~sdsb,h2ax~p) + ATM(state~26,h2ax) 	kh2axp1
DNA27(site!?~sdsb,h2ax~u) + ATM(state~27,h2ax) -> DNA27(site!?~sdsb,h2ax~p) + ATM(state~27,h2ax) 	kh2axp1
DNA28(site!?~sdsb,h2ax~u) + ATM(state~28,h2ax) -> DNA28(site!?~sdsb,h2ax~p) + ATM(state~28,h2ax) 	kh2axp1
DNA29(site!?~sdsb,h2ax~u) + ATM(state~29,h2ax) -> DNA29(site!?~sdsb,h2ax~p) + ATM(state~29,h2ax) 	kh2axp1
DNA30(site!?~sdsb,h2ax~u) + ATM(state~30,h2ax) -> DNA30(site!?~sdsb,h2ax~p) + ATM(state~30,h2ax) 	kh2axp1
DNA31(site!?~sdsb,h2ax~u) + ATM(state~31,h2ax) -> DNA31(site!?~sdsb,h2ax~p) + ATM(state~31,h2ax) 	kh2axp1
DNA32(site!?~sdsb,h2ax~u) + ATM(state~32,h2ax) -> DNA32(site!?~sdsb,h2ax~p) + ATM(state~32,h2ax) 	kh2axp1
DNA33(site!?~sdsb,h2ax~u) + ATM(state~33,h2ax) -> DNA33(site!?~sdsb,h2ax~p) + ATM(state~33,h2ax) 	kh2axp1
DNA34(site!?~sdsb,h2ax~u) + ATM(state~34,h2ax) -> DNA34(site!?~sdsb,h2ax~p) + ATM(state~34,h2ax) 	kh2axp1
DNA35(site!?~sdsb,h2ax~u) + ATM(state~35,h2ax) -> DNA35(site!?~sdsb,h2ax~p) + ATM(state~35,h2ax) 	kh2axp1
DNA36(site!?~sdsb,h2ax~u) + ATM(state~36,h2ax) -> DNA36(site!?~sdsb,h2ax~p) + ATM(state~36,h2ax) 	kh2axp1
DNA37(site!?~sdsb,h2ax~u) + ATM(state~37,h2ax) -> DNA37(site!?~sdsb,h2ax~p) + ATM(state~37,h2ax) 	kh2axp1
DNA38(site!?~sdsb,h2ax~u) + ATM(state~38,h2ax) -> DNA38(site!?~sdsb,h2ax~p) + ATM(state~38,h2ax) 	kh2axp1
DNA39(site!?~sdsb,h2ax~u) + ATM(state~39,h2ax) -> DNA39(site!?~sdsb,h2ax~p) + ATM(state~39,h2ax) 	kh2axp1
DNA40(site!?~sdsb,h2ax~u) + ATM(state~40,h2ax) -> DNA40(site!?~sdsb,h2ax~p) + ATM(state~40,h2ax) 	kh2axp1
DNA41(site!?~sdsb,h2ax~u) + ATM(state~41,h2ax) -> DNA41(site!?~sdsb,h2ax~p) + ATM(state~41,h2ax) 	kh2axp1
DNA42(site!?~sdsb,h2ax~u) + ATM(state~42,h2ax) -> DNA42(site!?~sdsb,h2ax~p) + ATM(state~42,h2ax) 	kh2axp1
DNA43(site!?~sdsb,h2ax~u) + ATM(state~43,h2ax) -> DNA43(site!?~sdsb,h2ax~p) + ATM(state~43,h2ax) 	kh2axp1
DNA44(site!?~sdsb,h2ax~u) + ATM(state~44,h2ax) -> DNA44(site!?~sdsb,h2ax~p) + ATM(state~44,h2ax) 	kh2axp1
DNA45(site!?~sdsb,h2ax~u) + ATM(state~45,h2ax) -> DNA45(site!?~sdsb,h2ax~p) + ATM(state~45,h2ax) 	kh2axp1
DNA46(site!?~sdsb,h2ax~u) + ATM(state~46,h2ax) -> DNA46(site!?~sdsb,h2ax~p) + ATM(state~46,h2ax) 	kh2axp1
DNA47(site!?~sdsb,h2ax~u) + ATM(state~47,h2ax) -> DNA47(site!?~sdsb,h2ax~p) + ATM(state~47,h2ax) 	kh2axp1
DNA48(site!?~sdsb,h2ax~u) + ATM(state~48,h2ax) -> DNA48(site!?~sdsb,h2ax~p) + ATM(state~48,h2ax) 	kh2axp1
DNA49(site!?~sdsb,h2ax~u) + ATM(state~49,h2ax) -> DNA49(site!?~sdsb,h2ax~p) + ATM(state~49,h2ax) 	kh2axp1
DNA50(site!?~sdsb,h2ax~u) + ATM(state~50,h2ax) -> DNA50(site!?~sdsb,h2ax~p) + ATM(state~50,h2ax) 	kh2axp1
# complex
DNA1(site!?~cdsb,h2ax~u) + ATM(state~1,h2ax) -> DNA1(site!?~cdsb,h2ax~p) + ATM(state~1,h2ax) 	kh2axp1
DNA2(site!?~cdsb,h2ax~u) + ATM(state~2,h2ax) -> DNA2(site!?~cdsb,h2ax~p) + ATM(state~2,h2ax) 	kh2axp1
DNA3(site!?~cdsb,h2ax~u) + ATM(state~3,h2ax) -> DNA3(site!?~cdsb,h2ax~p) + ATM(state~3,h2ax) 	kh2axp1
DNA4(site!?~cdsb,h2ax~u) + ATM(state~4,h2ax) -> DNA4(site!?~cdsb,h2ax~p) + ATM(state~4,h2ax) 	kh2axp1
DNA5(site!?~cdsb,h2ax~u) + ATM(state~5,h2ax) -> DNA5(site!?~cdsb,h2ax~p) + ATM(state~5,h2ax) 	kh2axp1
DNA6(site!?~cdsb,h2ax~u) + ATM(state~6,h2ax) -> DNA6(site!?~cdsb,h2ax~p) + ATM(state~6,h2ax) 	kh2axp1
DNA7(site!?~cdsb,h2ax~u) + ATM(state~7,h2ax) -> DNA7(site!?~cdsb,h2ax~p) + ATM(state~7,h2ax) 	kh2axp1
DNA8(site!?~cdsb,h2ax~u) + ATM(state~8,h2ax) -> DNA8(site!?~cdsb,h2ax~p) + ATM(state~8,h2ax) 	kh2axp1
DNA9(site!?~cdsb,h2ax~u) + ATM(state~9,h2ax) -> DNA9(site!?~cdsb,h2ax~p) + ATM(state~9,h2ax) 	kh2axp1
DNA10(site!?~cdsb,h2ax~u) + ATM(state~10,h2ax) -> DNA10(site!?~cdsb,h2ax~p) + ATM(state~10,h2ax) 	kh2axp1
DNA11(site!?~cdsb,h2ax~u) + ATM(state~11,h2ax) -> DNA11(site!?~cdsb,h2ax~p) + ATM(state~11,h2ax) 	kh2axp1
DNA12(site!?~cdsb,h2ax~u) + ATM(state~12,h2ax) -> DNA12(site!?~cdsb,h2ax~p) + ATM(state~12,h2ax) 	kh2axp1
DNA13(site!?~cdsb,h2ax~u) + ATM(state~13,h2ax) -> DNA13(site!?~cdsb,h2ax~p) + ATM(state~13,h2ax) 	kh2axp1
DNA14(site!?~cdsb,h2ax~u) + ATM(state~14,h2ax) -> DNA14(site!?~cdsb,h2ax~p) + ATM(state~14,h2ax) 	kh2axp1
DNA15(site!?~cdsb,h2ax~u) + ATM(state~15,h2ax) -> DNA15(site!?~cdsb,h2ax~p) + ATM(state~15,h2ax) 	kh2axp1
DNA16(site!?~cdsb,h2ax~u) + ATM(state~16,h2ax) -> DNA16(site!?~cdsb,h2ax~p) + ATM(state~16,h2ax) 	kh2axp1
DNA17(site!?~cdsb,h2ax~u) + ATM(state~17,h2ax) -> DNA17(site!?~cdsb,h2ax~p) + ATM(state~17,h2ax) 	kh2axp1
DNA18(site!?~cdsb,h2ax~u) + ATM(state~18,h2ax) -> DNA18(site!?~cdsb,h2ax~p) + ATM(state~18,h2ax) 	kh2axp1
DNA19(site!?~cdsb,h2ax~u) + ATM(state~19,h2ax) -> DNA19(site!?~cdsb,h2ax~p) + ATM(state~19,h2ax) 	kh2axp1
DNA20(site!?~cdsb,h2ax~u) + ATM(state~20,h2ax) -> DNA20(site!?~cdsb,h2ax~p) + ATM(state~20,h2ax) 	kh2axp1
DNA21(site!?~cdsb,h2ax~u) + ATM(state~21,h2ax) -> DNA21(site!?~cdsb,h2ax~p) + ATM(state~21,h2ax) 	kh2axp1
DNA22(site!?~cdsb,h2ax~u) + ATM(state~22,h2ax) -> DNA22(site!?~cdsb,h2ax~p) + ATM(state~22,h2ax) 	kh2axp1
DNA23(site!?~cdsb,h2ax~u) + ATM(state~23,h2ax) -> DNA23(site!?~cdsb,h2ax~p) + ATM(state~23,h2ax) 	kh2axp1
DNA24(site!?~cdsb,h2ax~u) + ATM(state~24,h2ax) -> DNA24(site!?~cdsb,h2ax~p) + ATM(state~24,h2ax) 	kh2axp1
DNA25(site!?~cdsb,h2ax~u) + ATM(state~25,h2ax) -> DNA25(site!?~cdsb,h2ax~p) + ATM(state~25,h2ax) 	kh2axp1
DNA26(site!?~cdsb,h2ax~u) + ATM(state~26,h2ax) -> DNA26(site!?~cdsb,h2ax~p) + ATM(state~26,h2ax) 	kh2axp1
DNA27(site!?~cdsb,h2ax~u) + ATM(state~27,h2ax) -> DNA27(site!?~cdsb,h2ax~p) + ATM(state~27,h2ax) 	kh2axp1
DNA28(site!?~cdsb,h2ax~u) + ATM(state~28,h2ax) -> DNA28(site!?~cdsb,h2ax~p) + ATM(state~28,h2ax) 	kh2axp1
DNA29(site!?~cdsb,h2ax~u) + ATM(state~29,h2ax) -> DNA29(site!?~cdsb,h2ax~p) + ATM(state~29,h2ax) 	kh2axp1
DNA30(site!?~cdsb,h2ax~u) + ATM(state~30,h2ax) -> DNA30(site!?~cdsb,h2ax~p) + ATM(state~30,h2ax) 	kh2axp1
DNA31(site!?~cdsb,h2ax~u) + ATM(state~31,h2ax) -> DNA31(site!?~cdsb,h2ax~p) + ATM(state~31,h2ax) 	kh2axp1
DNA32(site!?~cdsb,h2ax~u) + ATM(state~32,h2ax) -> DNA32(site!?~cdsb,h2ax~p) + ATM(state~32,h2ax) 	kh2axp1
DNA33(site!?~cdsb,h2ax~u) + ATM(state~33,h2ax) -> DNA33(site!?~cdsb,h2ax~p) + ATM(state~33,h2ax) 	kh2axp1
DNA34(site!?~cdsb,h2ax~u) + ATM(state~34,h2ax) -> DNA34(site!?~cdsb,h2ax~p) + ATM(state~34,h2ax) 	kh2axp1
DNA35(site!?~cdsb,h2ax~u) + ATM(state~35,h2ax) -> DNA35(site!?~cdsb,h2ax~p) + ATM(state~35,h2ax) 	kh2axp1
DNA36(site!?~cdsb,h2ax~u) + ATM(state~36,h2ax) -> DNA36(site!?~cdsb,h2ax~p) + ATM(state~36,h2ax) 	kh2axp1
DNA37(site!?~cdsb,h2ax~u) + ATM(state~37,h2ax) -> DNA37(site!?~cdsb,h2ax~p) + ATM(state~37,h2ax) 	kh2axp1
DNA38(site!?~cdsb,h2ax~u) + ATM(state~38,h2ax) -> DNA38(site!?~cdsb,h2ax~p) + ATM(state~38,h2ax) 	kh2axp1
DNA39(site!?~cdsb,h2ax~u) + ATM(state~39,h2ax) -> DNA39(site!?~cdsb,h2ax~p) + ATM(state~39,h2ax) 	kh2axp1
DNA40(site!?~cdsb,h2ax~u) + ATM(state~40,h2ax) -> DNA40(site!?~cdsb,h2ax~p) + ATM(state~40,h2ax) 	kh2axp1
DNA41(site!?~cdsb,h2ax~u) + ATM(state~41,h2ax) -> DNA41(site!?~cdsb,h2ax~p) + ATM(state~41,h2ax) 	kh2axp1
DNA42(site!?~cdsb,h2ax~u) + ATM(state~42,h2ax) -> DNA42(site!?~cdsb,h2ax~p) + ATM(state~42,h2ax) 	kh2axp1
DNA43(site!?~cdsb,h2ax~u) + ATM(state~43,h2ax) -> DNA43(site!?~cdsb,h2ax~p) + ATM(state~43,h2ax) 	kh2axp1
DNA44(site!?~cdsb,h2ax~u) + ATM(state~44,h2ax) -> DNA44(site!?~cdsb,h2ax~p) + ATM(state~44,h2ax) 	kh2axp1
DNA45(site!?~cdsb,h2ax~u) + ATM(state~45,h2ax) -> DNA45(site!?~cdsb,h2ax~p) + ATM(state~45,h2ax) 	kh2axp1
DNA46(site!?~cdsb,h2ax~u) + ATM(state~46,h2ax) -> DNA46(site!?~cdsb,h2ax~p) + ATM(state~46,h2ax) 	kh2axp1
DNA47(site!?~cdsb,h2ax~u) + ATM(state~47,h2ax) -> DNA47(site!?~cdsb,h2ax~p) + ATM(state~47,h2ax) 	kh2axp1
DNA48(site!?~cdsb,h2ax~u) + ATM(state~48,h2ax) -> DNA48(site!?~cdsb,h2ax~p) + ATM(state~48,h2ax) 	kh2axp1
DNA49(site!?~cdsb,h2ax~u) + ATM(state~49,h2ax) -> DNA49(site!?~cdsb,h2ax~p) + ATM(state~49,h2ax) 	kh2axp1
DNA50(site!?~cdsb,h2ax~u) + ATM(state~50,h2ax) -> DNA50(site!?~cdsb,h2ax~p) + ATM(state~50,h2ax) 	kh2axp1

#DNA-PKcs Phos
DNA1(site!1~sdsb,h2ax~u).Ku(dna!1,cs!2).DNAPKcs(ku!2,liIV,psite~p) -> DNA1(site!1~sdsb,h2ax~p).Ku(dna!1,cs!2).DNAPKcs(ku!2,liIV,psite~p) kh2axp2
DNA2(site!1~sdsb,h2ax~u).Ku(dna!1,cs!2).DNAPKcs(ku!2,liIV,psite~p) -> DNA2(site!1~sdsb,h2ax~p).Ku(dna!1,cs!2).DNAPKcs(ku!2,liIV,psite~p) kh2axp2
DNA3(site!1~sdsb,h2ax~u).Ku(dna!1,cs!2).DNAPKcs(ku!2,liIV,psite~p) -> DNA3(site!1~sdsb,h2ax~p).Ku(dna!1,cs!2).DNAPKcs(ku!2,liIV,psite~p) kh2axp2
DNA4(site!1~sdsb,h2ax~u).Ku(dna!1,cs!2).DNAPKcs(ku!2,liIV,psite~p) -> DNA4(site!1~sdsb,h2ax~p).Ku(dna!1,cs!2).DNAPKcs(ku!2,liIV,psite~p) kh2axp2
DNA5(site!1~sdsb,h2ax~u).Ku(dna!1,cs!2).DNAPKcs(ku!2,liIV,psite~p) -> DNA5(site!1~sdsb,h2ax~p).Ku(dna!1,cs!2).DNAPKcs(ku!2,liIV,psite~p) kh2axp2
DNA6(site!1~sdsb,h2ax~u).Ku(dna!1,cs!2).DNAPKcs(ku!2,liIV,psite~p) -> DNA6(site!1~sdsb,h2ax~p).Ku(dna!1,cs!2).DNAPKcs(ku!2,liIV,psite~p) kh2axp2
DNA7(site!1~sdsb,h2ax~u).Ku(dna!1,cs!2).DNAPKcs(ku!2,liIV,psite~p) -> DNA7(site!1~sdsb,h2ax~p).Ku(dna!1,cs!2).DNAPKcs(ku!2,liIV,psite~p) kh2axp2
DNA8(site!1~sdsb,h2ax~u).Ku(dna!1,cs!2).DNAPKcs(ku!2,liIV,psite~p) -> DNA8(site!1~sdsb,h2ax~p).Ku(dna!1,cs!2).DNAPKcs(ku!2,liIV,psite~p) kh2axp2
DNA9(site!1~sdsb,h2ax~u).Ku(dna!1,cs!2).DNAPKcs(ku!2,liIV,psite~p) -> DNA9(site!1~sdsb,h2ax~p).Ku(dna!1,cs!2).DNAPKcs(ku!2,liIV,psite~p) kh2axp2
DNA10(site!1~sdsb,h2ax~u).Ku(dna!1,cs!2).DNAPKcs(ku!2,liIV,psite~p) -> DNA10(site!1~sdsb,h2ax~p).Ku(dna!1,cs!2).DNAPKcs(ku!2,liIV,psite~p) kh2axp2
DNA11(site!1~sdsb,h2ax~u).Ku(dna!1,cs!2).DNAPKcs(ku!2,liIV,psite~p) -> DNA11(site!1~sdsb,h2ax~p).Ku(dna!1,cs!2).DNAPKcs(ku!2,liIV,psite~p) kh2axp2
DNA12(site!1~sdsb,h2ax~u).Ku(dna!1,cs!2).DNAPKcs(ku!2,liIV,psite~p) -> DNA12(site!1~sdsb,h2ax~p).Ku(dna!1,cs!2).DNAPKcs(ku!2,liIV,psite~p) kh2axp2
DNA13(site!1~sdsb,h2ax~u).Ku(dna!1,cs!2).DNAPKcs(ku!2,liIV,psite~p) -> DNA13(site!1~sdsb,h2ax~p).Ku(dna!1,cs!2).DNAPKcs(ku!2,liIV,psite~p) kh2axp2
DNA14(site!1~sdsb,h2ax~u).Ku(dna!1,cs!2).DNAPKcs(ku!2,liIV,psite~p) -> DNA14(site!1~sdsb,h2ax~p).Ku(dna!1,cs!2).DNAPKcs(ku!2,liIV,psite~p) kh2axp2
DNA15(site!1~sdsb,h2ax~u).Ku(dna!1,cs!2).DNAPKcs(ku!2,liIV,psite~p) -> DNA15(site!1~sdsb,h2ax~p).Ku(dna!1,cs!2).DNAPKcs(ku!2,liIV,psite~p) kh2axp2
DNA16(site!1~sdsb,h2ax~u).Ku(dna!1,cs!2).DNAPKcs(ku!2,liIV,psite~p) -> DNA16(site!1~sdsb,h2ax~p).Ku(dna!1,cs!2).DNAPKcs(ku!2,liIV,psite~p) kh2axp2
DNA17(site!1~sdsb,h2ax~u).Ku(dna!1,cs!2).DNAPKcs(ku!2,liIV,psite~p) -> DNA17(site!1~sdsb,h2ax~p).Ku(dna!1,cs!2).DNAPKcs(ku!2,liIV,psite~p) kh2axp2
DNA18(site!1~sdsb,h2ax~u).Ku(dna!1,cs!2).DNAPKcs(ku!2,liIV,psite~p) -> DNA18(site!1~sdsb,h2ax~p).Ku(dna!1,cs!2).DNAPKcs(ku!2,liIV,psite~p) kh2axp2
DNA19(site!1~sdsb,h2ax~u).Ku(dna!1,cs!2).DNAPKcs(ku!2,liIV,psite~p) -> DNA19(site!1~sdsb,h2ax~p).Ku(dna!1,cs!2).DNAPKcs(ku!2,liIV,psite~p) kh2axp2
DNA20(site!1~sdsb,h2ax~u).Ku(dna!1,cs!2).DNAPKcs(ku!2,liIV,psite~p) -> DNA20(site!1~sdsb,h2ax~p).Ku(dna!1,cs!2).DNAPKcs(ku!2,liIV,psite~p) kh2axp2
DNA21(site!1~sdsb,h2ax~u).Ku(dna!1,cs!2).DNAPKcs(ku!2,liIV,psite~p) -> DNA21(site!1~sdsb,h2ax~p).Ku(dna!1,cs!2).DNAPKcs(ku!2,liIV,psite~p) kh2axp2
DNA22(site!1~sdsb,h2ax~u).Ku(dna!1,cs!2).DNAPKcs(ku!2,liIV,psite~p) -> DNA22(site!1~sdsb,h2ax~p).Ku(dna!1,cs!2).DNAPKcs(ku!2,liIV,psite~p) kh2axp2
DNA23(site!1~sdsb,h2ax~u).Ku(dna!1,cs!2).DNAPKcs(ku!2,liIV,psite~p) -> DNA23(site!1~sdsb,h2ax~p).Ku(dna!1,cs!2).DNAPKcs(ku!2,liIV,psite~p) kh2axp2
DNA24(site!1~sdsb,h2ax~u).Ku(dna!1,cs!2).DNAPKcs(ku!2,liIV,psite~p) -> DNA24(site!1~sdsb,h2ax~p).Ku(dna!1,cs!2).DNAPKcs(ku!2,liIV,psite~p) kh2axp2
DNA25(site!1~sdsb,h2ax~u).Ku(dna!1,cs!2).DNAPKcs(ku!2,liIV,psite~p) -> DNA25(site!1~sdsb,h2ax~p).Ku(dna!1,cs!2).DNAPKcs(ku!2,liIV,psite~p) kh2axp2
DNA26(site!1~sdsb,h2ax~u).Ku(dna!1,cs!2).DNAPKcs(ku!2,liIV,psite~p) -> DNA26(site!1~sdsb,h2ax~p).Ku(dna!1,cs!2).DNAPKcs(ku!2,liIV,psite~p) kh2axp2
DNA27(site!1~sdsb,h2ax~u).Ku(dna!1,cs!2).DNAPKcs(ku!2,liIV,psite~p) -> DNA27(site!1~sdsb,h2ax~p).Ku(dna!1,cs!2).DNAPKcs(ku!2,liIV,psite~p) kh2axp2
DNA28(site!1~sdsb,h2ax~u).Ku(dna!1,cs!2).DNAPKcs(ku!2,liIV,psite~p) -> DNA28(site!1~sdsb,h2ax~p).Ku(dna!1,cs!2).DNAPKcs(ku!2,liIV,psite~p) kh2axp2
DNA29(site!1~sdsb,h2ax~u).Ku(dna!1,cs!2).DNAPKcs(ku!2,liIV,psite~p) -> DNA29(site!1~sdsb,h2ax~p).Ku(dna!1,cs!2).DNAPKcs(ku!2,liIV,psite~p) kh2axp2
DNA30(site!1~sdsb,h2ax~u).Ku(dna!1,cs!2).DNAPKcs(ku!2,liIV,psite~p) -> DNA30(site!1~sdsb,h2ax~p).Ku(dna!1,cs!2).DNAPKcs(ku!2,liIV,psite~p) kh2axp2
DNA31(site!1~sdsb,h2ax~u).Ku(dna!1,cs!2).DNAPKcs(ku!2,liIV,psite~p) -> DNA31(site!1~sdsb,h2ax~p).Ku(dna!1,cs!2).DNAPKcs(ku!2,liIV,psite~p) kh2axp2
DNA32(site!1~sdsb,h2ax~u).Ku(dna!1,cs!2).DNAPKcs(ku!2,liIV,psite~p) -> DNA32(site!1~sdsb,h2ax~p).Ku(dna!1,cs!2).DNAPKcs(ku!2,liIV,psite~p) kh2axp2
DNA33(site!1~sdsb,h2ax~u).Ku(dna!1,cs!2).DNAPKcs(ku!2,liIV,psite~p) -> DNA33(site!1~sdsb,h2ax~p).Ku(dna!1,cs!2).DNAPKcs(ku!2,liIV,psite~p) kh2axp2
DNA34(site!1~sdsb,h2ax~u).Ku(dna!1,cs!2).DNAPKcs(ku!2,liIV,psite~p) -> DNA34(site!1~sdsb,h2ax~p).Ku(dna!1,cs!2).DNAPKcs(ku!2,liIV,psite~p) kh2axp2
DNA35(site!1~sdsb,h2ax~u).Ku(dna!1,cs!2).DNAPKcs(ku!2,liIV,psite~p) -> DNA35(site!1~sdsb,h2ax~p).Ku(dna!1,cs!2).DNAPKcs(ku!2,liIV,psite~p) kh2axp2
DNA36(site!1~sdsb,h2ax~u).Ku(dna!1,cs!2).DNAPKcs(ku!2,liIV,psite~p) -> DNA36(site!1~sdsb,h2ax~p).Ku(dna!1,cs!2).DNAPKcs(ku!2,liIV,psite~p) kh2axp2
DNA37(site!1~sdsb,h2ax~u).Ku(dna!1,cs!2).DNAPKcs(ku!2,liIV,psite~p) -> DNA37(site!1~sdsb,h2ax~p).Ku(dna!1,cs!2).DNAPKcs(ku!2,liIV,psite~p) kh2axp2
DNA38(site!1~sdsb,h2ax~u).Ku(dna!1,cs!2).DNAPKcs(ku!2,liIV,psite~p) -> DNA38(site!1~sdsb,h2ax~p).Ku(dna!1,cs!2).DNAPKcs(ku!2,liIV,psite~p) kh2axp2
DNA39(site!1~sdsb,h2ax~u).Ku(dna!1,cs!2).DNAPKcs(ku!2,liIV,psite~p) -> DNA39(site!1~sdsb,h2ax~p).Ku(dna!1,cs!2).DNAPKcs(ku!2,liIV,psite~p) kh2axp2
DNA40(site!1~sdsb,h2ax~u).Ku(dna!1,cs!2).DNAPKcs(ku!2,liIV,psite~p) -> DNA40(site!1~sdsb,h2ax~p).Ku(dna!1,cs!2).DNAPKcs(ku!2,liIV,psite~p) kh2axp2
DNA41(site!1~sdsb,h2ax~u).Ku(dna!1,cs!2).DNAPKcs(ku!2,liIV,psite~p) -> DNA41(site!1~sdsb,h2ax~p).Ku(dna!1,cs!2).DNAPKcs(ku!2,liIV,psite~p) kh2axp2
DNA42(site!1~sdsb,h2ax~u).Ku(dna!1,cs!2).DNAPKcs(ku!2,liIV,psite~p) -> DNA42(site!1~sdsb,h2ax~p).Ku(dna!1,cs!2).DNAPKcs(ku!2,liIV,psite~p) kh2axp2
DNA43(site!1~sdsb,h2ax~u).Ku(dna!1,cs!2).DNAPKcs(ku!2,liIV,psite~p) -> DNA43(site!1~sdsb,h2ax~p).Ku(dna!1,cs!2).DNAPKcs(ku!2,liIV,psite~p) kh2axp2
DNA44(site!1~sdsb,h2ax~u).Ku(dna!1,cs!2).DNAPKcs(ku!2,liIV,psite~p) -> DNA44(site!1~sdsb,h2ax~p).Ku(dna!1,cs!2).DNAPKcs(ku!2,liIV,psite~p) kh2axp2
DNA45(site!1~sdsb,h2ax~u).Ku(dna!1,cs!2).DNAPKcs(ku!2,liIV,psite~p) -> DNA45(site!1~sdsb,h2ax~p).Ku(dna!1,cs!2).DNAPKcs(ku!2,liIV,psite~p) kh2axp2
DNA46(site!1~sdsb,h2ax~u).Ku(dna!1,cs!2).DNAPKcs(ku!2,liIV,psite~p) -> DNA46(site!1~sdsb,h2ax~p).Ku(dna!1,cs!2).DNAPKcs(ku!2,liIV,psite~p) kh2axp2
DNA47(site!1~sdsb,h2ax~u).Ku(dna!1,cs!2).DNAPKcs(ku!2,liIV,psite~p) -> DNA47(site!1~sdsb,h2ax~p).Ku(dna!1,cs!2).DNAPKcs(ku!2,liIV,psite~p) kh2axp2
DNA48(site!1~sdsb,h2ax~u).Ku(dna!1,cs!2).DNAPKcs(ku!2,liIV,psite~p) -> DNA48(site!1~sdsb,h2ax~p).Ku(dna!1,cs!2).DNAPKcs(ku!2,liIV,psite~p) kh2axp2
DNA49(site!1~sdsb,h2ax~u).Ku(dna!1,cs!2).DNAPKcs(ku!2,liIV,psite~p) -> DNA49(site!1~sdsb,h2ax~p).Ku(dna!1,cs!2).DNAPKcs(ku!2,liIV,psite~p) kh2axp2
DNA50(site!1~sdsb,h2ax~u).Ku(dna!1,cs!2).DNAPKcs(ku!2,liIV,psite~p) -> DNA50(site!1~sdsb,h2ax~p).Ku(dna!1,cs!2).DNAPKcs(ku!2,liIV,psite~p) kh2axp2

DNA1(site!1~cdsb,h2ax~u).Ku(dna!1,cs!2).DNAPKcs(ku!2,liIV,psite~p) -> DNA1(site!1~cdsb,h2ax~p).Ku(dna!1,cs!2).DNAPKcs(ku!2,liIV,psite~p) kh2axp2
DNA2(site!1~cdsb,h2ax~u).Ku(dna!1,cs!2).DNAPKcs(ku!2,liIV,psite~p) -> DNA2(site!1~cdsb,h2ax~p).Ku(dna!1,cs!2).DNAPKcs(ku!2,liIV,psite~p) kh2axp2
DNA3(site!1~cdsb,h2ax~u).Ku(dna!1,cs!2).DNAPKcs(ku!2,liIV,psite~p) -> DNA3(site!1~cdsb,h2ax~p).Ku(dna!1,cs!2).DNAPKcs(ku!2,liIV,psite~p) kh2axp2
DNA4(site!1~cdsb,h2ax~u).Ku(dna!1,cs!2).DNAPKcs(ku!2,liIV,psite~p) -> DNA4(site!1~cdsb,h2ax~p).Ku(dna!1,cs!2).DNAPKcs(ku!2,liIV,psite~p) kh2axp2
DNA5(site!1~cdsb,h2ax~u).Ku(dna!1,cs!2).DNAPKcs(ku!2,liIV,psite~p) -> DNA5(site!1~cdsb,h2ax~p).Ku(dna!1,cs!2).DNAPKcs(ku!2,liIV,psite~p) kh2axp2
DNA6(site!1~cdsb,h2ax~u).Ku(dna!1,cs!2).DNAPKcs(ku!2,liIV,psite~p) -> DNA6(site!1~cdsb,h2ax~p).Ku(dna!1,cs!2).DNAPKcs(ku!2,liIV,psite~p) kh2axp2
DNA7(site!1~cdsb,h2ax~u).Ku(dna!1,cs!2).DNAPKcs(ku!2,liIV,psite~p) -> DNA7(site!1~cdsb,h2ax~p).Ku(dna!1,cs!2).DNAPKcs(ku!2,liIV,psite~p) kh2axp2
DNA8(site!1~cdsb,h2ax~u).Ku(dna!1,cs!2).DNAPKcs(ku!2,liIV,psite~p) -> DNA8(site!1~cdsb,h2ax~p).Ku(dna!1,cs!2).DNAPKcs(ku!2,liIV,psite~p) kh2axp2
DNA9(site!1~cdsb,h2ax~u).Ku(dna!1,cs!2).DNAPKcs(ku!2,liIV,psite~p) -> DNA9(site!1~cdsb,h2ax~p).Ku(dna!1,cs!2).DNAPKcs(ku!2,liIV,psite~p) kh2axp2
DNA10(site!1~cdsb,h2ax~u).Ku(dna!1,cs!2).DNAPKcs(ku!2,liIV,psite~p) -> DNA10(site!1~cdsb,h2ax~p).Ku(dna!1,cs!2).DNAPKcs(ku!2,liIV,psite~p) kh2axp2
DNA11(site!1~cdsb,h2ax~u).Ku(dna!1,cs!2).DNAPKcs(ku!2,liIV,psite~p) -> DNA11(site!1~cdsb,h2ax~p).Ku(dna!1,cs!2).DNAPKcs(ku!2,liIV,psite~p) kh2axp2
DNA12(site!1~cdsb,h2ax~u).Ku(dna!1,cs!2).DNAPKcs(ku!2,liIV,psite~p) -> DNA12(site!1~cdsb,h2ax~p).Ku(dna!1,cs!2).DNAPKcs(ku!2,liIV,psite~p) kh2axp2
DNA13(site!1~cdsb,h2ax~u).Ku(dna!1,cs!2).DNAPKcs(ku!2,liIV,psite~p) -> DNA13(site!1~cdsb,h2ax~p).Ku(dna!1,cs!2).DNAPKcs(ku!2,liIV,psite~p) kh2axp2
DNA14(site!1~cdsb,h2ax~u).Ku(dna!1,cs!2).DNAPKcs(ku!2,liIV,psite~p) -> DNA14(site!1~cdsb,h2ax~p).Ku(dna!1,cs!2).DNAPKcs(ku!2,liIV,psite~p) kh2axp2
DNA15(site!1~cdsb,h2ax~u).Ku(dna!1,cs!2).DNAPKcs(ku!2,liIV,psite~p) -> DNA15(site!1~cdsb,h2ax~p).Ku(dna!1,cs!2).DNAPKcs(ku!2,liIV,psite~p) kh2axp2
DNA16(site!1~cdsb,h2ax~u).Ku(dna!1,cs!2).DNAPKcs(ku!2,liIV,psite~p) -> DNA16(site!1~cdsb,h2ax~p).Ku(dna!1,cs!2).DNAPKcs(ku!2,liIV,psite~p) kh2axp2
DNA17(site!1~cdsb,h2ax~u).Ku(dna!1,cs!2).DNAPKcs(ku!2,liIV,psite~p) -> DNA17(site!1~cdsb,h2ax~p).Ku(dna!1,cs!2).DNAPKcs(ku!2,liIV,psite~p) kh2axp2
DNA18(site!1~cdsb,h2ax~u).Ku(dna!1,cs!2).DNAPKcs(ku!2,liIV,psite~p) -> DNA18(site!1~cdsb,h2ax~p).Ku(dna!1,cs!2).DNAPKcs(ku!2,liIV,psite~p) kh2axp2
DNA19(site!1~cdsb,h2ax~u).Ku(dna!1,cs!2).DNAPKcs(ku!2,liIV,psite~p) -> DNA19(site!1~cdsb,h2ax~p).Ku(dna!1,cs!2).DNAPKcs(ku!2,liIV,psite~p) kh2axp2
DNA20(site!1~cdsb,h2ax~u).Ku(dna!1,cs!2).DNAPKcs(ku!2,liIV,psite~p) -> DNA20(site!1~cdsb,h2ax~p).Ku(dna!1,cs!2).DNAPKcs(ku!2,liIV,psite~p) kh2axp2
DNA21(site!1~cdsb,h2ax~u).Ku(dna!1,cs!2).DNAPKcs(ku!2,liIV,psite~p) -> DNA21(site!1~cdsb,h2ax~p).Ku(dna!1,cs!2).DNAPKcs(ku!2,liIV,psite~p) kh2axp2
DNA22(site!1~cdsb,h2ax~u).Ku(dna!1,cs!2).DNAPKcs(ku!2,liIV,psite~p) -> DNA22(site!1~cdsb,h2ax~p).Ku(dna!1,cs!2).DNAPKcs(ku!2,liIV,psite~p) kh2axp2
DNA23(site!1~cdsb,h2ax~u).Ku(dna!1,cs!2).DNAPKcs(ku!2,liIV,psite~p) -> DNA23(site!1~cdsb,h2ax~p).Ku(dna!1,cs!2).DNAPKcs(ku!2,liIV,psite~p) kh2axp2
DNA24(site!1~cdsb,h2ax~u).Ku(dna!1,cs!2).DNAPKcs(ku!2,liIV,psite~p) -> DNA24(site!1~cdsb,h2ax~p).Ku(dna!1,cs!2).DNAPKcs(ku!2,liIV,psite~p) kh2axp2
DNA25(site!1~cdsb,h2ax~u).Ku(dna!1,cs!2).DNAPKcs(ku!2,liIV,psite~p) -> DNA25(site!1~cdsb,h2ax~p).Ku(dna!1,cs!2).DNAPKcs(ku!2,liIV,psite~p) kh2axp2
DNA26(site!1~cdsb,h2ax~u).Ku(dna!1,cs!2).DNAPKcs(ku!2,liIV,psite~p) -> DNA26(site!1~cdsb,h2ax~p).Ku(dna!1,cs!2).DNAPKcs(ku!2,liIV,psite~p) kh2axp2
DNA27(site!1~cdsb,h2ax~u).Ku(dna!1,cs!2).DNAPKcs(ku!2,liIV,psite~p) -> DNA27(site!1~cdsb,h2ax~p).Ku(dna!1,cs!2).DNAPKcs(ku!2,liIV,psite~p) kh2axp2
DNA28(site!1~cdsb,h2ax~u).Ku(dna!1,cs!2).DNAPKcs(ku!2,liIV,psite~p) -> DNA28(site!1~cdsb,h2ax~p).Ku(dna!1,cs!2).DNAPKcs(ku!2,liIV,psite~p) kh2axp2
DNA29(site!1~cdsb,h2ax~u).Ku(dna!1,cs!2).DNAPKcs(ku!2,liIV,psite~p) -> DNA29(site!1~cdsb,h2ax~p).Ku(dna!1,cs!2).DNAPKcs(ku!2,liIV,psite~p) kh2axp2
DNA30(site!1~cdsb,h2ax~u).Ku(dna!1,cs!2).DNAPKcs(ku!2,liIV,psite~p) -> DNA30(site!1~cdsb,h2ax~p).Ku(dna!1,cs!2).DNAPKcs(ku!2,liIV,psite~p) kh2axp2
DNA31(site!1~cdsb,h2ax~u).Ku(dna!1,cs!2).DNAPKcs(ku!2,liIV,psite~p) -> DNA31(site!1~cdsb,h2ax~p).Ku(dna!1,cs!2).DNAPKcs(ku!2,liIV,psite~p) kh2axp2
DNA32(site!1~cdsb,h2ax~u).Ku(dna!1,cs!2).DNAPKcs(ku!2,liIV,psite~p) -> DNA32(site!1~cdsb,h2ax~p).Ku(dna!1,cs!2).DNAPKcs(ku!2,liIV,psite~p) kh2axp2
DNA33(site!1~cdsb,h2ax~u).Ku(dna!1,cs!2).DNAPKcs(ku!2,liIV,psite~p) -> DNA33(site!1~cdsb,h2ax~p).Ku(dna!1,cs!2).DNAPKcs(ku!2,liIV,psite~p) kh2axp2
DNA34(site!1~cdsb,h2ax~u).Ku(dna!1,cs!2).DNAPKcs(ku!2,liIV,psite~p) -> DNA34(site!1~cdsb,h2ax~p).Ku(dna!1,cs!2).DNAPKcs(ku!2,liIV,psite~p) kh2axp2
DNA35(site!1~cdsb,h2ax~u).Ku(dna!1,cs!2).DNAPKcs(ku!2,liIV,psite~p) -> DNA35(site!1~cdsb,h2ax~p).Ku(dna!1,cs!2).DNAPKcs(ku!2,liIV,psite~p) kh2axp2
DNA36(site!1~cdsb,h2ax~u).Ku(dna!1,cs!2).DNAPKcs(ku!2,liIV,psite~p) -> DNA36(site!1~cdsb,h2ax~p).Ku(dna!1,cs!2).DNAPKcs(ku!2,liIV,psite~p) kh2axp2
DNA37(site!1~cdsb,h2ax~u).Ku(dna!1,cs!2).DNAPKcs(ku!2,liIV,psite~p) -> DNA37(site!1~cdsb,h2ax~p).Ku(dna!1,cs!2).DNAPKcs(ku!2,liIV,psite~p) kh2axp2
DNA38(site!1~cdsb,h2ax~u).Ku(dna!1,cs!2).DNAPKcs(ku!2,liIV,psite~p) -> DNA38(site!1~cdsb,h2ax~p).Ku(dna!1,cs!2).DNAPKcs(ku!2,liIV,psite~p) kh2axp2
DNA39(site!1~cdsb,h2ax~u).Ku(dna!1,cs!2).DNAPKcs(ku!2,liIV,psite~p) -> DNA39(site!1~cdsb,h2ax~p).Ku(dna!1,cs!2).DNAPKcs(ku!2,liIV,psite~p) kh2axp2
DNA40(site!1~cdsb,h2ax~u).Ku(dna!1,cs!2).DNAPKcs(ku!2,liIV,psite~p) -> DNA40(site!1~cdsb,h2ax~p).Ku(dna!1,cs!2).DNAPKcs(ku!2,liIV,psite~p) kh2axp2
DNA41(site!1~cdsb,h2ax~u).Ku(dna!1,cs!2).DNAPKcs(ku!2,liIV,psite~p) -> DNA41(site!1~cdsb,h2ax~p).Ku(dna!1,cs!2).DNAPKcs(ku!2,liIV,psite~p) kh2axp2
DNA42(site!1~cdsb,h2ax~u).Ku(dna!1,cs!2).DNAPKcs(ku!2,liIV,psite~p) -> DNA42(site!1~cdsb,h2ax~p).Ku(dna!1,cs!2).DNAPKcs(ku!2,liIV,psite~p) kh2axp2
DNA43(site!1~cdsb,h2ax~u).Ku(dna!1,cs!2).DNAPKcs(ku!2,liIV,psite~p) -> DNA43(site!1~cdsb,h2ax~p).Ku(dna!1,cs!2).DNAPKcs(ku!2,liIV,psite~p) kh2axp2
DNA44(site!1~cdsb,h2ax~u).Ku(dna!1,cs!2).DNAPKcs(ku!2,liIV,psite~p) -> DNA44(site!1~cdsb,h2ax~p).Ku(dna!1,cs!2).DNAPKcs(ku!2,liIV,psite~p) kh2axp2
DNA45(site!1~cdsb,h2ax~u).Ku(dna!1,cs!2).DNAPKcs(ku!2,liIV,psite~p) -> DNA45(site!1~cdsb,h2ax~p).Ku(dna!1,cs!2).DNAPKcs(ku!2,liIV,psite~p) kh2axp2
DNA46(site!1~cdsb,h2ax~u).Ku(dna!1,cs!2).DNAPKcs(ku!2,liIV,psite~p) -> DNA46(site!1~cdsb,h2ax~p).Ku(dna!1,cs!2).DNAPKcs(ku!2,liIV,psite~p) kh2axp2
DNA47(site!1~cdsb,h2ax~u).Ku(dna!1,cs!2).DNAPKcs(ku!2,liIV,psite~p) -> DNA47(site!1~cdsb,h2ax~p).Ku(dna!1,cs!2).DNAPKcs(ku!2,liIV,psite~p) kh2axp2
DNA48(site!1~cdsb,h2ax~u).Ku(dna!1,cs!2).DNAPKcs(ku!2,liIV,psite~p) -> DNA48(site!1~cdsb,h2ax~p).Ku(dna!1,cs!2).DNAPKcs(ku!2,liIV,psite~p) kh2axp2
DNA49(site!1~cdsb,h2ax~u).Ku(dna!1,cs!2).DNAPKcs(ku!2,liIV,psite~p) -> DNA49(site!1~cdsb,h2ax~p).Ku(dna!1,cs!2).DNAPKcs(ku!2,liIV,psite~p) kh2axp2
DNA50(site!1~cdsb,h2ax~u).Ku(dna!1,cs!2).DNAPKcs(ku!2,liIV,psite~p) -> DNA50(site!1~cdsb,h2ax~p).Ku(dna!1,cs!2).DNAPKcs(ku!2,liIV,psite~p) kh2axp2

#H2AX dephos
DNA1(h2ax~p) -> DNA1(h2ax~u)	kh2axu
DNA2(h2ax~p) -> DNA2(h2ax~u)	kh2axu
DNA3(h2ax~p) -> DNA3(h2ax~u)	kh2axu
DNA4(h2ax~p) -> DNA4(h2ax~u)	kh2axu
DNA5(h2ax~p) -> DNA5(h2ax~u)	kh2axu
DNA6(h2ax~p) -> DNA6(h2ax~u)	kh2axu
DNA7(h2ax~p) -> DNA7(h2ax~u)	kh2axu
DNA8(h2ax~p) -> DNA8(h2ax~u)	kh2axu
DNA9(h2ax~p) -> DNA9(h2ax~u)	kh2axu
DNA10(h2ax~p) -> DNA10(h2ax~u)	kh2axu
DNA11(h2ax~p) -> DNA11(h2ax~u)	kh2axu
DNA12(h2ax~p) -> DNA12(h2ax~u)	kh2axu
DNA13(h2ax~p) -> DNA13(h2ax~u)	kh2axu
DNA14(h2ax~p) -> DNA14(h2ax~u)	kh2axu
DNA15(h2ax~p) -> DNA15(h2ax~u)	kh2axu
DNA16(h2ax~p) -> DNA16(h2ax~u)	kh2axu
DNA17(h2ax~p) -> DNA17(h2ax~u)	kh2axu
DNA18(h2ax~p) -> DNA18(h2ax~u)	kh2axu
DNA19(h2ax~p) -> DNA19(h2ax~u)	kh2axu
DNA20(h2ax~p) -> DNA20(h2ax~u)	kh2axu
DNA21(h2ax~p) -> DNA21(h2ax~u)	kh2axu
DNA22(h2ax~p) -> DNA22(h2ax~u)	kh2axu
DNA23(h2ax~p) -> DNA23(h2ax~u)	kh2axu
DNA24(h2ax~p) -> DNA24(h2ax~u)	kh2axu
DNA25(h2ax~p) -> DNA25(h2ax~u)	kh2axu
DNA26(h2ax~p) -> DNA26(h2ax~u)	kh2axu
DNA27(h2ax~p) -> DNA27(h2ax~u)	kh2axu
DNA28(h2ax~p) -> DNA28(h2ax~u)	kh2axu
DNA29(h2ax~p) -> DNA29(h2ax~u)	kh2axu
DNA30(h2ax~p) -> DNA30(h2ax~u)	kh2axu
DNA31(h2ax~p) -> DNA31(h2ax~u)	kh2axu
DNA32(h2ax~p) -> DNA32(h2ax~u)	kh2axu
DNA33(h2ax~p) -> DNA33(h2ax~u)	kh2axu
DNA34(h2ax~p) -> DNA34(h2ax~u)	kh2axu
DNA35(h2ax~p) -> DNA35(h2ax~u)	kh2axu
DNA36(h2ax~p) -> DNA36(h2ax~u)	kh2axu
DNA37(h2ax~p) -> DNA37(h2ax~u)	kh2axu
DNA38(h2ax~p) -> DNA38(h2ax~u)	kh2axu
DNA39(h2ax~p) -> DNA39(h2ax~u)	kh2axu
DNA40(h2ax~p) -> DNA40(h2ax~u)	kh2axu
DNA41(h2ax~p) -> DNA41(h2ax~u)	kh2axu
DNA42(h2ax~p) -> DNA42(h2ax~u)	kh2axu
DNA43(h2ax~p) -> DNA43(h2ax~u)	kh2axu
DNA44(h2ax~p) -> DNA44(h2ax~u)	kh2axu
DNA45(h2ax~p) -> DNA45(h2ax~u)	kh2axu
DNA46(h2ax~p) -> DNA46(h2ax~u)	kh2axu
DNA47(h2ax~p) -> DNA47(h2ax~u)	kh2axu
DNA48(h2ax~p) -> DNA48(h2ax~u)	kh2axu
DNA49(h2ax~p) -> DNA49(h2ax~u)	kh2axu
DNA50(h2ax~p) -> DNA50(h2ax~u)	kh2axu

#Foci Formation
DNA1(h2ax~p) -> DNA1(h2ax~foc)	kh2axfoc
DNA2(h2ax~p) -> DNA2(h2ax~foc)	kh2axfoc
DNA3(h2ax~p) -> DNA3(h2ax~foc)	kh2axfoc
DNA4(h2ax~p) -> DNA4(h2ax~foc)	kh2axfoc
DNA5(h2ax~p) -> DNA5(h2ax~foc)	kh2axfoc
DNA6(h2ax~p) -> DNA6(h2ax~foc)	kh2axfoc
DNA7(h2ax~p) -> DNA7(h2ax~foc)	kh2axfoc
DNA8(h2ax~p) -> DNA8(h2ax~foc)	kh2axfoc
DNA9(h2ax~p) -> DNA9(h2ax~foc)	kh2axfoc
DNA10(h2ax~p) -> DNA10(h2ax~foc)	kh2axfoc
DNA11(h2ax~p) -> DNA11(h2ax~foc)	kh2axfoc
DNA12(h2ax~p) -> DNA12(h2ax~foc)	kh2axfoc
DNA13(h2ax~p) -> DNA13(h2ax~foc)	kh2axfoc
DNA14(h2ax~p) -> DNA14(h2ax~foc)	kh2axfoc
DNA15(h2ax~p) -> DNA15(h2ax~foc)	kh2axfoc
DNA16(h2ax~p) -> DNA16(h2ax~foc)	kh2axfoc
DNA17(h2ax~p) -> DNA17(h2ax~foc)	kh2axfoc
DNA18(h2ax~p) -> DNA18(h2ax~foc)	kh2axfoc
DNA19(h2ax~p) -> DNA19(h2ax~foc)	kh2axfoc
DNA20(h2ax~p) -> DNA20(h2ax~foc)	kh2axfoc
DNA21(h2ax~p) -> DNA21(h2ax~foc)	kh2axfoc
DNA22(h2ax~p) -> DNA22(h2ax~foc)	kh2axfoc
DNA23(h2ax~p) -> DNA23(h2ax~foc)	kh2axfoc
DNA24(h2ax~p) -> DNA24(h2ax~foc)	kh2axfoc
DNA25(h2ax~p) -> DNA25(h2ax~foc)	kh2axfoc
DNA26(h2ax~p) -> DNA26(h2ax~foc)	kh2axfoc
DNA27(h2ax~p) -> DNA27(h2ax~foc)	kh2axfoc
DNA28(h2ax~p) -> DNA28(h2ax~foc)	kh2axfoc
DNA29(h2ax~p) -> DNA29(h2ax~foc)	kh2axfoc
DNA30(h2ax~p) -> DNA30(h2ax~foc)	kh2axfoc
DNA31(h2ax~p) -> DNA31(h2ax~foc)	kh2axfoc
DNA32(h2ax~p) -> DNA32(h2ax~foc)	kh2axfoc
DNA33(h2ax~p) -> DNA33(h2ax~foc)	kh2axfoc
DNA34(h2ax~p) -> DNA34(h2ax~foc)	kh2axfoc
DNA35(h2ax~p) -> DNA35(h2ax~foc)	kh2axfoc
DNA36(h2ax~p) -> DNA36(h2ax~foc)	kh2axfoc
DNA37(h2ax~p) -> DNA37(h2ax~foc)	kh2axfoc
DNA38(h2ax~p) -> DNA38(h2ax~foc)	kh2axfoc
DNA39(h2ax~p) -> DNA39(h2ax~foc)	kh2axfoc
DNA40(h2ax~p) -> DNA40(h2ax~foc)	kh2axfoc
DNA41(h2ax~p) -> DNA41(h2ax~foc)	kh2axfoc
DNA42(h2ax~p) -> DNA42(h2ax~foc)	kh2axfoc
DNA43(h2ax~p) -> DNA43(h2ax~foc)	kh2axfoc
DNA44(h2ax~p) -> DNA44(h2ax~foc)	kh2axfoc
DNA45(h2ax~p) -> DNA45(h2ax~foc)	kh2axfoc
DNA46(h2ax~p) -> DNA46(h2ax~foc)	kh2axfoc
DNA47(h2ax~p) -> DNA47(h2ax~foc)	kh2axfoc
DNA48(h2ax~p) -> DNA48(h2ax~foc)	kh2axfoc
DNA49(h2ax~p) -> DNA49(h2ax~foc)	kh2axfoc
DNA50(h2ax~p) -> DNA50(h2ax~foc)	kh2axfoc

#Foci dephos
DNA1(h2ax~foc) -> DNA1(h2ax~u)	kfocback
DNA2(h2ax~foc) -> DNA2(h2ax~u)	kfocback
DNA3(h2ax~foc) -> DNA3(h2ax~u)	kfocback
DNA4(h2ax~foc) -> DNA4(h2ax~u)	kfocback
DNA5(h2ax~foc) -> DNA5(h2ax~u)	kfocback
DNA6(h2ax~foc) -> DNA6(h2ax~u)	kfocback
DNA7(h2ax~foc) -> DNA7(h2ax~u)	kfocback
DNA8(h2ax~foc) -> DNA8(h2ax~u)	kfocback
DNA9(h2ax~foc) -> DNA9(h2ax~u)	kfocback
DNA10(h2ax~foc) -> DNA10(h2ax~u)    kfocback
DNA11(h2ax~foc) -> DNA11(h2ax~u)	kfocback
DNA12(h2ax~foc) -> DNA12(h2ax~u)	kfocback
DNA13(h2ax~foc) -> DNA13(h2ax~u)	kfocback
DNA14(h2ax~foc) -> DNA14(h2ax~u)	kfocback
DNA15(h2ax~foc) -> DNA15(h2ax~u)	kfocback
DNA16(h2ax~foc) -> DNA16(h2ax~u)	kfocback
DNA17(h2ax~foc) -> DNA17(h2ax~u)	kfocback
DNA18(h2ax~foc) -> DNA18(h2ax~u)	kfocback
DNA19(h2ax~foc) -> DNA19(h2ax~u)	kfocback
DNA20(h2ax~foc) -> DNA20(h2ax~u)	kfocback
DNA21(h2ax~foc) -> DNA21(h2ax~u)	kfocback
DNA22(h2ax~foc) -> DNA22(h2ax~u)	kfocback
DNA23(h2ax~foc) -> DNA23(h2ax~u)	kfocback
DNA24(h2ax~foc) -> DNA24(h2ax~u)	kfocback
DNA25(h2ax~foc) -> DNA25(h2ax~u)	kfocback
DNA26(h2ax~foc) -> DNA26(h2ax~u)	kfocback
DNA27(h2ax~foc) -> DNA27(h2ax~u)	kfocback
DNA28(h2ax~foc) -> DNA28(h2ax~u)	kfocback
DNA29(h2ax~foc) -> DNA29(h2ax~u)	kfocback
DNA30(h2ax~foc) -> DNA30(h2ax~u)	kfocback
DNA31(h2ax~foc) -> DNA31(h2ax~u)	kfocback
DNA32(h2ax~foc) -> DNA32(h2ax~u)	kfocback
DNA33(h2ax~foc) -> DNA33(h2ax~u)	kfocback
DNA34(h2ax~foc) -> DNA34(h2ax~u)	kfocback
DNA35(h2ax~foc) -> DNA35(h2ax~u)	kfocback
DNA36(h2ax~foc) -> DNA36(h2ax~u)	kfocback
DNA37(h2ax~foc) -> DNA37(h2ax~u)	kfocback
DNA38(h2ax~foc) -> DNA38(h2ax~u)	kfocback
DNA39(h2ax~foc) -> DNA39(h2ax~u)	kfocback
DNA40(h2ax~foc) -> DNA40(h2ax~u)	kfocback
DNA41(h2ax~foc) -> DNA41(h2ax~u)	kfocback
DNA42(h2ax~foc) -> DNA42(h2ax~u)	kfocback
DNA43(h2ax~foc) -> DNA43(h2ax~u)	kfocback
DNA44(h2ax~foc) -> DNA44(h2ax~u)	kfocback
DNA45(h2ax~foc) -> DNA45(h2ax~u)	kfocback
DNA46(h2ax~foc) -> DNA46(h2ax~u)	kfocback
DNA47(h2ax~foc) -> DNA47(h2ax~u)	kfocback
DNA48(h2ax~foc) -> DNA48(h2ax~u)	kfocback
DNA49(h2ax~foc) -> DNA49(h2ax~u)	kfocback
DNA50(h2ax~foc) -> DNA50(h2ax~u)	kfocback

#Complete Foci Formatiom

DNA1(h2ax~foc) + ATM(state~1,h2ax) -> DNA1(h2ax!1~foc).ATM(state~1,h2ax!1) kh2axfull
DNA2(h2ax~foc) + ATM(state~2,h2ax) -> DNA2(h2ax!1~foc).ATM(state~2,h2ax!1) kh2axfull
DNA3(h2ax~foc) + ATM(state~3,h2ax) -> DNA3(h2ax!1~foc).ATM(state~3,h2ax!1) kh2axfull
DNA4(h2ax~foc) + ATM(state~4,h2ax) -> DNA4(h2ax!1~foc).ATM(state~4,h2ax!1) kh2axfull
DNA5(h2ax~foc) + ATM(state~5,h2ax) -> DNA5(h2ax!1~foc).ATM(state~5,h2ax!1) kh2axfull
DNA6(h2ax~foc) + ATM(state~6,h2ax) -> DNA6(h2ax!1~foc).ATM(state~6,h2ax!1) kh2axfull
DNA7(h2ax~foc) + ATM(state~7,h2ax) -> DNA7(h2ax!1~foc).ATM(state~7,h2ax!1) kh2axfull
DNA8(h2ax~foc) + ATM(state~8,h2ax) -> DNA8(h2ax!1~foc).ATM(state~8,h2ax!1) kh2axfull
DNA9(h2ax~foc) + ATM(state~9,h2ax) -> DNA9(h2ax!1~foc).ATM(state~9,h2ax!1) kh2axfull
DNA10(h2ax~foc) + ATM(state~10,h2ax) -> DNA10(h2ax!1~foc).ATM(state~10,h2ax!1) kh2axfull
DNA11(h2ax~foc) + ATM(state~11,h2ax) -> DNA11(h2ax!1~foc).ATM(state~11,h2ax!1) kh2axfull
DNA12(h2ax~foc) + ATM(state~12,h2ax) -> DNA12(h2ax!1~foc).ATM(state~12,h2ax!1) kh2axfull
DNA13(h2ax~foc) + ATM(state~13,h2ax) -> DNA13(h2ax!1~foc).ATM(state~13,h2ax!1) kh2axfull
DNA14(h2ax~foc) + ATM(state~14,h2ax) -> DNA14(h2ax!1~foc).ATM(state~14,h2ax!1) kh2axfull
DNA15(h2ax~foc) + ATM(state~15,h2ax) -> DNA15(h2ax!1~foc).ATM(state~15,h2ax!1) kh2axfull
DNA16(h2ax~foc) + ATM(state~16,h2ax) -> DNA16(h2ax!1~foc).ATM(state~16,h2ax!1) kh2axfull
DNA17(h2ax~foc) + ATM(state~17,h2ax) -> DNA17(h2ax!1~foc).ATM(state~17,h2ax!1) kh2axfull
DNA18(h2ax~foc) + ATM(state~18,h2ax) -> DNA18(h2ax!1~foc).ATM(state~18,h2ax!1) kh2axfull
DNA19(h2ax~foc) + ATM(state~19,h2ax) -> DNA19(h2ax!1~foc).ATM(state~19,h2ax!1) kh2axfull
DNA20(h2ax~foc) + ATM(state~20,h2ax) -> DNA20(h2ax!1~foc).ATM(state~20,h2ax!1) kh2axfull
DNA21(h2ax~foc) + ATM(state~21,h2ax) -> DNA21(h2ax!1~foc).ATM(state~21,h2ax!1) kh2axfull
DNA22(h2ax~foc) + ATM(state~22,h2ax) -> DNA22(h2ax!1~foc).ATM(state~22,h2ax!1) kh2axfull
DNA23(h2ax~foc) + ATM(state~23,h2ax) -> DNA23(h2ax!1~foc).ATM(state~23,h2ax!1) kh2axfull
DNA24(h2ax~foc) + ATM(state~24,h2ax) -> DNA24(h2ax!1~foc).ATM(state~24,h2ax!1) kh2axfull
DNA25(h2ax~foc) + ATM(state~25,h2ax) -> DNA25(h2ax!1~foc).ATM(state~25,h2ax!1) kh2axfull
DNA26(h2ax~foc) + ATM(state~26,h2ax) -> DNA26(h2ax!1~foc).ATM(state~26,h2ax!1) kh2axfull
DNA27(h2ax~foc) + ATM(state~27,h2ax) -> DNA27(h2ax!1~foc).ATM(state~27,h2ax!1) kh2axfull
DNA28(h2ax~foc) + ATM(state~28,h2ax) -> DNA28(h2ax!1~foc).ATM(state~28,h2ax!1) kh2axfull
DNA29(h2ax~foc) + ATM(state~29,h2ax) -> DNA29(h2ax!1~foc).ATM(state~29,h2ax!1) kh2axfull
DNA30(h2ax~foc) + ATM(state~30,h2ax) -> DNA30(h2ax!1~foc).ATM(state~30,h2ax!1) kh2axfull
DNA31(h2ax~foc) + ATM(state~31,h2ax) -> DNA31(h2ax!1~foc).ATM(state~31,h2ax!1) kh2axfull
DNA32(h2ax~foc) + ATM(state~32,h2ax) -> DNA32(h2ax!1~foc).ATM(state~32,h2ax!1) kh2axfull
DNA33(h2ax~foc) + ATM(state~33,h2ax) -> DNA33(h2ax!1~foc).ATM(state~33,h2ax!1) kh2axfull
DNA34(h2ax~foc) + ATM(state~34,h2ax) -> DNA34(h2ax!1~foc).ATM(state~34,h2ax!1) kh2axfull
DNA35(h2ax~foc) + ATM(state~35,h2ax) -> DNA35(h2ax!1~foc).ATM(state~35,h2ax!1) kh2axfull
DNA36(h2ax~foc) + ATM(state~36,h2ax) -> DNA36(h2ax!1~foc).ATM(state~36,h2ax!1) kh2axfull
DNA37(h2ax~foc) + ATM(state~37,h2ax) -> DNA37(h2ax!1~foc).ATM(state~37,h2ax!1) kh2axfull
DNA38(h2ax~foc) + ATM(state~38,h2ax) -> DNA38(h2ax!1~foc).ATM(state~38,h2ax!1) kh2axfull
DNA39(h2ax~foc) + ATM(state~39,h2ax) -> DNA39(h2ax!1~foc).ATM(state~39,h2ax!1) kh2axfull
DNA40(h2ax~foc) + ATM(state~40,h2ax) -> DNA40(h2ax!1~foc).ATM(state~40,h2ax!1) kh2axfull
DNA41(h2ax~foc) + ATM(state~41,h2ax) -> DNA41(h2ax!1~foc).ATM(state~41,h2ax!1) kh2axfull
DNA42(h2ax~foc) + ATM(state~42,h2ax) -> DNA42(h2ax!1~foc).ATM(state~42,h2ax!1) kh2axfull
DNA43(h2ax~foc) + ATM(state~43,h2ax) -> DNA43(h2ax!1~foc).ATM(state~43,h2ax!1) kh2axfull
DNA44(h2ax~foc) + ATM(state~44,h2ax) -> DNA44(h2ax!1~foc).ATM(state~44,h2ax!1) kh2axfull
DNA45(h2ax~foc) + ATM(state~45,h2ax) -> DNA45(h2ax!1~foc).ATM(state~45,h2ax!1) kh2axfull
DNA46(h2ax~foc) + ATM(state~46,h2ax) -> DNA46(h2ax!1~foc).ATM(state~46,h2ax!1) kh2axfull
DNA47(h2ax~foc) + ATM(state~47,h2ax) -> DNA47(h2ax!1~foc).ATM(state~47,h2ax!1) kh2axfull
DNA48(h2ax~foc) + ATM(state~48,h2ax) -> DNA48(h2ax!1~foc).ATM(state~48,h2ax!1) kh2axfull
DNA49(h2ax~foc) + ATM(state~49,h2ax) -> DNA49(h2ax!1~foc).ATM(state~49,h2ax!1) kh2axfull
DNA50(h2ax~foc) + ATM(state~50,h2ax) -> DNA50(h2ax!1~foc).ATM(state~50,h2ax!1) kh2axfull

#Foci Resolution

DNA1(h2ax!1~foc).ATM(state~1,h2ax!1) -> DNA1(h2ax~u) + ATM(state~0,h2ax)	kfocfin
DNA2(h2ax!1~foc).ATM(state~2,h2ax!1) -> DNA2(h2ax~u) + ATM(state~0,h2ax)	kfocfin
DNA3(h2ax!1~foc).ATM(state~3,h2ax!1) -> DNA3(h2ax~u) + ATM(state~0,h2ax)	kfocfin
DNA4(h2ax!1~foc).ATM(state~4,h2ax!1) -> DNA4(h2ax~u) + ATM(state~0,h2ax)	kfocfin
DNA5(h2ax!1~foc).ATM(state~5,h2ax!1) -> DNA5(h2ax~u) + ATM(state~0,h2ax)	kfocfin
DNA6(h2ax!1~foc).ATM(state~6,h2ax!1) -> DNA6(h2ax~u) + ATM(state~0,h2ax)	kfocfin
DNA7(h2ax!1~foc).ATM(state~7,h2ax!1) -> DNA7(h2ax~u) + ATM(state~0,h2ax)	kfocfin
DNA8(h2ax!1~foc).ATM(state~8,h2ax!1) -> DNA8(h2ax~u) + ATM(state~0,h2ax)	kfocfin
DNA9(h2ax!1~foc).ATM(state~9,h2ax!1) -> DNA9(h2ax~u) + ATM(state~0,h2ax)	kfocfin
DNA10(h2ax!1~foc).ATM(state~10,h2ax!1) -> DNA10(h2ax~u) + ATM(state~0,h2ax)	kfocfin
DNA11(h2ax!1~foc).ATM(state~11,h2ax!1) -> DNA11(h2ax~u) + ATM(state~0,h2ax)	kfocfin
DNA12(h2ax!1~foc).ATM(state~12,h2ax!1) -> DNA12(h2ax~u) + ATM(state~0,h2ax)	kfocfin
DNA13(h2ax!1~foc).ATM(state~13,h2ax!1) -> DNA13(h2ax~u) + ATM(state~0,h2ax)	kfocfin
DNA14(h2ax!1~foc).ATM(state~14,h2ax!1) -> DNA14(h2ax~u) + ATM(state~0,h2ax)	kfocfin
DNA15(h2ax!1~foc).ATM(state~15,h2ax!1) -> DNA15(h2ax~u) + ATM(state~0,h2ax)	kfocfin
DNA16(h2ax!1~foc).ATM(state~16,h2ax!1) -> DNA16(h2ax~u) + ATM(state~0,h2ax)	kfocfin
DNA17(h2ax!1~foc).ATM(state~17,h2ax!1) -> DNA17(h2ax~u) + ATM(state~0,h2ax)	kfocfin
DNA18(h2ax!1~foc).ATM(state~18,h2ax!1) -> DNA18(h2ax~u) + ATM(state~0,h2ax)	kfocfin
DNA19(h2ax!1~foc).ATM(state~19,h2ax!1) -> DNA19(h2ax~u) + ATM(state~0,h2ax)	kfocfin
DNA20(h2ax!1~foc).ATM(state~20,h2ax!1) -> DNA20(h2ax~u) + ATM(state~0,h2ax)	kfocfin
DNA21(h2ax!1~foc).ATM(state~21,h2ax!1) -> DNA21(h2ax~u) + ATM(state~0,h2ax)	kfocfin
DNA22(h2ax!1~foc).ATM(state~22,h2ax!1) -> DNA22(h2ax~u) + ATM(state~0,h2ax)	kfocfin
DNA23(h2ax!1~foc).ATM(state~23,h2ax!1) -> DNA23(h2ax~u) + ATM(state~0,h2ax)	kfocfin
DNA24(h2ax!1~foc).ATM(state~24,h2ax!1) -> DNA24(h2ax~u) + ATM(state~0,h2ax)	kfocfin
DNA25(h2ax!1~foc).ATM(state~25,h2ax!1) -> DNA25(h2ax~u) + ATM(state~0,h2ax)	kfocfin
DNA26(h2ax!1~foc).ATM(state~26,h2ax!1) -> DNA26(h2ax~u) + ATM(state~0,h2ax)	kfocfin
DNA27(h2ax!1~foc).ATM(state~27,h2ax!1) -> DNA27(h2ax~u) + ATM(state~0,h2ax)	kfocfin
DNA28(h2ax!1~foc).ATM(state~28,h2ax!1) -> DNA28(h2ax~u) + ATM(state~0,h2ax)	kfocfin
DNA29(h2ax!1~foc).ATM(state~29,h2ax!1) -> DNA29(h2ax~u) + ATM(state~0,h2ax)	kfocfin
DNA30(h2ax!1~foc).ATM(state~30,h2ax!1) -> DNA30(h2ax~u) + ATM(state~0,h2ax)	kfocfin
DNA31(h2ax!1~foc).ATM(state~31,h2ax!1) -> DNA31(h2ax~u) + ATM(state~0,h2ax)	kfocfin
DNA32(h2ax!1~foc).ATM(state~32,h2ax!1) -> DNA32(h2ax~u) + ATM(state~0,h2ax)	kfocfin
DNA33(h2ax!1~foc).ATM(state~33,h2ax!1) -> DNA33(h2ax~u) + ATM(state~0,h2ax)	kfocfin
DNA34(h2ax!1~foc).ATM(state~34,h2ax!1) -> DNA34(h2ax~u) + ATM(state~0,h2ax)	kfocfin
DNA35(h2ax!1~foc).ATM(state~35,h2ax!1) -> DNA35(h2ax~u) + ATM(state~0,h2ax)	kfocfin
DNA36(h2ax!1~foc).ATM(state~36,h2ax!1) -> DNA36(h2ax~u) + ATM(state~0,h2ax)	kfocfin
DNA37(h2ax!1~foc).ATM(state~37,h2ax!1) -> DNA37(h2ax~u) + ATM(state~0,h2ax)	kfocfin
DNA38(h2ax!1~foc).ATM(state~38,h2ax!1) -> DNA38(h2ax~u) + ATM(state~0,h2ax)	kfocfin
DNA39(h2ax!1~foc).ATM(state~39,h2ax!1) -> DNA39(h2ax~u) + ATM(state~0,h2ax)	kfocfin
DNA40(h2ax!1~foc).ATM(state~40,h2ax!1) -> DNA40(h2ax~u) + ATM(state~0,h2ax)	kfocfin
DNA41(h2ax!1~foc).ATM(state~41,h2ax!1) -> DNA41(h2ax~u) + ATM(state~0,h2ax)	kfocfin
DNA42(h2ax!1~foc).ATM(state~42,h2ax!1) -> DNA42(h2ax~u) + ATM(state~0,h2ax)	kfocfin
DNA43(h2ax!1~foc).ATM(state~43,h2ax!1) -> DNA43(h2ax~u) + ATM(state~0,h2ax)	kfocfin
DNA44(h2ax!1~foc).ATM(state~44,h2ax!1) -> DNA44(h2ax~u) + ATM(state~0,h2ax)	kfocfin
DNA45(h2ax!1~foc).ATM(state~45,h2ax!1) -> DNA45(h2ax~u) + ATM(state~0,h2ax)	kfocfin
DNA46(h2ax!1~foc).ATM(state~46,h2ax!1) -> DNA46(h2ax~u) + ATM(state~0,h2ax)	kfocfin
DNA47(h2ax!1~foc).ATM(state~47,h2ax!1) -> DNA47(h2ax~u) + ATM(state~0,h2ax)	kfocfin
DNA48(h2ax!1~foc).ATM(state~48,h2ax!1) -> DNA48(h2ax~u) + ATM(state~0,h2ax)	kfocfin
DNA49(h2ax!1~foc).ATM(state~49,h2ax!1) -> DNA49(h2ax~u) + ATM(state~0,h2ax)	kfocfin
DNA50(h2ax!1~foc).ATM(state~50,h2ax!1) -> DNA50(h2ax~u) + ATM(state~0,h2ax)	kfocfin

# ROS production
I() -> I() + ROS()	 kROS
ROS() -> Sink()	  kdROS
IR() -> IR() + ROS() kIR

#DNA Damage
#simple
DNA1(site~ok) + ROS() -> DNA1(site~sdsb)	kdam1
DNA2(site~ok) + ROS() -> DNA2(site~sdsb)	kdam1	
DNA3(site~ok) + ROS() -> DNA3(site~sdsb)	kdam1	
DNA4(site~ok) + ROS() -> DNA4(site~sdsb)	kdam1	
DNA5(site~ok) + ROS() -> DNA5(site~sdsb)	kdam1	
DNA6(site~ok) + ROS() -> DNA6(site~sdsb)	kdam1	
DNA7(site~ok) + ROS() -> DNA7(site~sdsb)	kdam1	
DNA8(site~ok) + ROS() -> DNA8(site~sdsb)	kdam1	
DNA9(site~ok) + ROS() -> DNA9(site~sdsb)	kdam1	
DNA10(site~ok) + ROS() -> DNA10(site~sdsb)	kdam1	
DNA11(site~ok) + ROS() -> DNA11(site~sdsb)	kdam1	
DNA12(site~ok) + ROS() -> DNA12(site~sdsb)	kdam1	
DNA13(site~ok) + ROS() -> DNA13(site~sdsb)	kdam1	
DNA14(site~ok) + ROS() -> DNA14(site~sdsb)	kdam1	
DNA15(site~ok) + ROS() -> DNA15(site~sdsb)	kdam1	
DNA16(site~ok) + ROS() -> DNA16(site~sdsb)	kdam1	
DNA17(site~ok) + ROS() -> DNA17(site~sdsb)	kdam1	
DNA18(site~ok) + ROS() -> DNA18(site~sdsb)	kdam1	
DNA19(site~ok) + ROS() -> DNA19(site~sdsb)	kdam1	
DNA20(site~ok) + ROS() -> DNA20(site~sdsb)	kdam1
DNA21(site~ok) + ROS() -> DNA21(site~sdsb)	kdam1	
DNA22(site~ok) + ROS() -> DNA22(site~sdsb)	kdam1	
DNA23(site~ok) + ROS() -> DNA23(site~sdsb)	kdam1	
DNA24(site~ok) + ROS() -> DNA24(site~sdsb)	kdam1	
DNA25(site~ok) + ROS() -> DNA25(site~sdsb)	kdam1	
DNA26(site~ok) + ROS() -> DNA26(site~sdsb)	kdam1	
DNA27(site~ok) + ROS() -> DNA27(site~sdsb)	kdam1	
DNA28(site~ok) + ROS() -> DNA28(site~sdsb)	kdam1	
DNA29(site~ok) + ROS() -> DNA29(site~sdsb)	kdam1	
DNA30(site~ok) + ROS() -> DNA30(site~sdsb)	kdam1
DNA31(site~ok) + ROS() -> DNA31(site~sdsb)	kdam1	
DNA32(site~ok) + ROS() -> DNA32(site~sdsb)	kdam1	
DNA33(site~ok) + ROS() -> DNA33(site~sdsb)	kdam1	
DNA34(site~ok) + ROS() -> DNA34(site~sdsb)	kdam1	
DNA35(site~ok) + ROS() -> DNA35(site~sdsb)	kdam1	
DNA36(site~ok) + ROS() -> DNA36(site~sdsb)	kdam1	
DNA37(site~ok) + ROS() -> DNA37(site~sdsb)	kdam1	
DNA38(site~ok) + ROS() -> DNA38(site~sdsb)	kdam1	
DNA39(site~ok) + ROS() -> DNA39(site~sdsb)	kdam1	
DNA40(site~ok) + ROS() -> DNA40(site~sdsb)	kdam1
DNA41(site~ok) + ROS() -> DNA41(site~sdsb)	kdam1	
DNA42(site~ok) + ROS() -> DNA42(site~sdsb)	kdam1	
DNA43(site~ok) + ROS() -> DNA43(site~sdsb)	kdam1	
DNA44(site~ok) + ROS() -> DNA44(site~sdsb)	kdam1	
DNA45(site~ok) + ROS() -> DNA45(site~sdsb)	kdam1	
DNA46(site~ok) + ROS() -> DNA46(site~sdsb)	kdam1	
DNA47(site~ok) + ROS() -> DNA47(site~sdsb)	kdam1	
DNA48(site~ok) + ROS() -> DNA48(site~sdsb)	kdam1	
DNA49(site~ok) + ROS() -> DNA49(site~sdsb)	kdam1	
DNA50(site~ok) + ROS() -> DNA50(site~sdsb)	kdam1
# complex
DNA1(site~ok) + ROS() -> DNA1(site~cdsb)	kdam2
DNA2(site~ok) + ROS() -> DNA2(site~cdsb)	kdam2	
DNA3(site~ok) + ROS() -> DNA3(site~cdsb)	kdam2	
DNA4(site~ok) + ROS() -> DNA4(site~cdsb)	kdam2	
DNA5(site~ok) + ROS() -> DNA5(site~cdsb)	kdam2	
DNA6(site~ok) + ROS() -> DNA6(site~cdsb)	kdam2	
DNA7(site~ok) + ROS() -> DNA7(site~cdsb)	kdam2	
DNA8(site~ok) + ROS() -> DNA8(site~cdsb)	kdam2	
DNA9(site~ok) + ROS() -> DNA9(site~cdsb)	kdam2	
DNA10(site~ok) + ROS() -> DNA10(site~cdsb)	kdam2	
DNA11(site~ok) + ROS() -> DNA11(site~cdsb)	kdam2	
DNA12(site~ok) + ROS() -> DNA12(site~cdsb)	kdam2	
DNA13(site~ok) + ROS() -> DNA13(site~cdsb)	kdam2	
DNA14(site~ok) + ROS() -> DNA14(site~cdsb)	kdam2	
DNA15(site~ok) + ROS() -> DNA15(site~cdsb)	kdam2	
DNA16(site~ok) + ROS() -> DNA16(site~cdsb)	kdam2	
DNA17(site~ok) + ROS() -> DNA17(site~cdsb)	kdam2	
DNA18(site~ok) + ROS() -> DNA18(site~cdsb)	kdam2	
DNA19(site~ok) + ROS() -> DNA19(site~cdsb)	kdam2	
DNA20(site~ok) + ROS() -> DNA20(site~cdsb)	kdam2
DNA21(site~ok) + ROS() -> DNA21(site~cdsb)	kdam2	
DNA22(site~ok) + ROS() -> DNA22(site~cdsb)	kdam2	
DNA23(site~ok) + ROS() -> DNA23(site~cdsb)	kdam2	
DNA24(site~ok) + ROS() -> DNA24(site~cdsb)	kdam2	
DNA25(site~ok) + ROS() -> DNA25(site~cdsb)	kdam2	
DNA26(site~ok) + ROS() -> DNA26(site~cdsb)	kdam2	
DNA27(site~ok) + ROS() -> DNA27(site~cdsb)	kdam2	
DNA28(site~ok) + ROS() -> DNA28(site~cdsb)	kdam2	
DNA29(site~ok) + ROS() -> DNA29(site~cdsb)	kdam2	
DNA30(site~ok) + ROS() -> DNA30(site~cdsb)	kdam2
DNA31(site~ok) + ROS() -> DNA31(site~cdsb)	kdam2	
DNA32(site~ok) + ROS() -> DNA32(site~cdsb)	kdam2	
DNA33(site~ok) + ROS() -> DNA33(site~cdsb)	kdam2	
DNA34(site~ok) + ROS() -> DNA34(site~cdsb)	kdam2	
DNA35(site~ok) + ROS() -> DNA35(site~cdsb)	kdam2	
DNA36(site~ok) + ROS() -> DNA36(site~cdsb)	kdam2	
DNA37(site~ok) + ROS() -> DNA37(site~cdsb)	kdam2	
DNA38(site~ok) + ROS() -> DNA38(site~cdsb)	kdam2	
DNA39(site~ok) + ROS() -> DNA39(site~cdsb)	kdam2	
DNA40(site~ok) + ROS() -> DNA40(site~cdsb)	kdam2
DNA41(site~ok) + ROS() -> DNA41(site~cdsb)	kdam2	
DNA42(site~ok) + ROS() -> DNA42(site~cdsb)	kdam2	
DNA43(site~ok) + ROS() -> DNA43(site~cdsb)	kdam2	
DNA44(site~ok) + ROS() -> DNA44(site~cdsb)	kdam2	
DNA45(site~ok) + ROS() -> DNA45(site~cdsb)	kdam2	
DNA46(site~ok) + ROS() -> DNA46(site~cdsb)	kdam2	
DNA47(site~ok) + ROS() -> DNA47(site~cdsb)	kdam2	
DNA48(site~ok) + ROS() -> DNA48(site~cdsb)	kdam2	
DNA49(site~ok) + ROS() -> DNA49(site~cdsb)	kdam2	
DNA50(site~ok) + ROS() -> DNA50(site~cdsb)	kdam2

#Senesent Feedback

#Ku Redox

Ku(dna,cs,cys~red) + ROS() -> Ku(dna,cs,cys~ox) + ROS() kox
Ku(dna,cs,cys~ox)  -> Ku(dna,cs,cys~red) kred

# Ku dissociating (Oxidised)
# simple
DNA1(site!1~sdsb).Ku(dna!1,cs,cys~ox) -> DNA1(site~sdsb) + Ku(dna,cs,cys~ox)   kdku3
DNA2(site!1~sdsb).Ku(dna!1,cs,cys~ox) -> DNA2(site~sdsb) + Ku(dna,cs,cys~ox)   kdku3
DNA3(site!1~sdsb).Ku(dna!1,cs,cys~ox) -> DNA3(site~sdsb) + Ku(dna,cs,cys~ox)   kdku3
DNA4(site!1~sdsb).Ku(dna!1,cs,cys~ox) -> DNA4(site~sdsb) + Ku(dna,cs,cys~ox)   kdku3
DNA5(site!1~sdsb).Ku(dna!1,cs,cys~ox) -> DNA5(site~sdsb) + Ku(dna,cs,cys~ox)   kdku3
DNA6(site!1~sdsb).Ku(dna!1,cs,cys~ox) -> DNA6(site~sdsb) + Ku(dna,cs,cys~ox)   kdku3
DNA7(site!1~sdsb).Ku(dna!1,cs,cys~ox) -> DNA7(site~sdsb) + Ku(dna,cs,cys~ox)   kdku3
DNA8(site!1~sdsb).Ku(dna!1,cs,cys~ox) -> DNA8(site~sdsb) + Ku(dna,cs,cys~ox)   kdku3
DNA9(site!1~sdsb).Ku(dna!1,cs,cys~ox) -> DNA9(site~sdsb) + Ku(dna,cs,cys~ox)   kdku3
DNA10(site!1~sdsb).Ku(dna!1,cs,cys~ox) -> DNA10(site~sdsb) + Ku(dna,cs,cys~ox)   kdku3
DNA11(site!1~sdsb).Ku(dna!1,cs,cys~ox) -> DNA11(site~sdsb) + Ku(dna,cs,cys~ox)   kdku3
DNA12(site!1~sdsb).Ku(dna!1,cs,cys~ox) -> DNA12(site~sdsb) + Ku(dna,cs,cys~ox)   kdku3
DNA13(site!1~sdsb).Ku(dna!1,cs,cys~ox) -> DNA13(site~sdsb) + Ku(dna,cs,cys~ox)   kdku3
DNA14(site!1~sdsb).Ku(dna!1,cs,cys~ox) -> DNA14(site~sdsb) + Ku(dna,cs,cys~ox)   kdku3
DNA15(site!1~sdsb).Ku(dna!1,cs,cys~ox) -> DNA15(site~sdsb) + Ku(dna,cs,cys~ox)   kdku3
DNA16(site!1~sdsb).Ku(dna!1,cs,cys~ox) -> DNA16(site~sdsb) + Ku(dna,cs,cys~ox)   kdku3
DNA17(site!1~sdsb).Ku(dna!1,cs,cys~ox) -> DNA17(site~sdsb) + Ku(dna,cs,cys~ox)   kdku3
DNA18(site!1~sdsb).Ku(dna!1,cs,cys~ox) -> DNA18(site~sdsb) + Ku(dna,cs,cys~ox)   kdku3
DNA19(site!1~sdsb).Ku(dna!1,cs,cys~ox) -> DNA19(site~sdsb) + Ku(dna,cs,cys~ox)   kdku3
DNA20(site!1~sdsb).Ku(dna!1,cs,cys~ox) -> DNA20(site~sdsb) + Ku(dna,cs,cys~ox)   kdku3
DNA21(site!1~sdsb).Ku(dna!1,cs,cys~ox) -> DNA21(site~sdsb) + Ku(dna,cs,cys~ox)   kdku3
DNA22(site!1~sdsb).Ku(dna!1,cs,cys~ox) -> DNA22(site~sdsb) + Ku(dna,cs,cys~ox)   kdku3
DNA23(site!1~sdsb).Ku(dna!1,cs,cys~ox) -> DNA23(site~sdsb) + Ku(dna,cs,cys~ox)   kdku3
DNA24(site!1~sdsb).Ku(dna!1,cs,cys~ox) -> DNA24(site~sdsb) + Ku(dna,cs,cys~ox)   kdku3
DNA25(site!1~sdsb).Ku(dna!1,cs,cys~ox) -> DNA25(site~sdsb) + Ku(dna,cs,cys~ox)   kdku3
DNA26(site!1~sdsb).Ku(dna!1,cs,cys~ox) -> DNA26(site~sdsb) + Ku(dna,cs,cys~ox)   kdku3
DNA27(site!1~sdsb).Ku(dna!1,cs,cys~ox) -> DNA27(site~sdsb) + Ku(dna,cs,cys~ox)   kdku3
DNA28(site!1~sdsb).Ku(dna!1,cs,cys~ox) -> DNA28(site~sdsb) + Ku(dna,cs,cys~ox)   kdku3
DNA29(site!1~sdsb).Ku(dna!1,cs,cys~ox) -> DNA29(site~sdsb) + Ku(dna,cs,cys~ox)   kdku3
DNA30(site!1~sdsb).Ku(dna!1,cs,cys~ox) -> DNA30(site~sdsb) + Ku(dna,cs,cys~ox)   kdku3
DNA31(site!1~sdsb).Ku(dna!1,cs,cys~ox) -> DNA31(site~sdsb) + Ku(dna,cs,cys~ox)   kdku3
DNA32(site!1~sdsb).Ku(dna!1,cs,cys~ox) -> DNA32(site~sdsb) + Ku(dna,cs,cys~ox)   kdku3
DNA33(site!1~sdsb).Ku(dna!1,cs,cys~ox) -> DNA33(site~sdsb) + Ku(dna,cs,cys~ox)   kdku3
DNA34(site!1~sdsb).Ku(dna!1,cs,cys~ox) -> DNA34(site~sdsb) + Ku(dna,cs,cys~ox)   kdku3
DNA35(site!1~sdsb).Ku(dna!1,cs,cys~ox) -> DNA35(site~sdsb) + Ku(dna,cs,cys~ox)   kdku3
DNA36(site!1~sdsb).Ku(dna!1,cs,cys~ox) -> DNA36(site~sdsb) + Ku(dna,cs,cys~ox)   kdku3
DNA37(site!1~sdsb).Ku(dna!1,cs,cys~ox) -> DNA37(site~sdsb) + Ku(dna,cs,cys~ox)   kdku3
DNA38(site!1~sdsb).Ku(dna!1,cs,cys~ox) -> DNA38(site~sdsb) + Ku(dna,cs,cys~ox)   kdku3
DNA39(site!1~sdsb).Ku(dna!1,cs,cys~ox) -> DNA39(site~sdsb) + Ku(dna,cs,cys~ox)   kdku3
DNA40(site!1~sdsb).Ku(dna!1,cs,cys~ox) -> DNA40(site~sdsb) + Ku(dna,cs,cys~ox)   kdku3
DNA41(site!1~sdsb).Ku(dna!1,cs,cys~ox) -> DNA41(site~sdsb) + Ku(dna,cs,cys~ox)   kdku3
DNA42(site!1~sdsb).Ku(dna!1,cs,cys~ox) -> DNA42(site~sdsb) + Ku(dna,cs,cys~ox)   kdku3
DNA43(site!1~sdsb).Ku(dna!1,cs,cys~ox) -> DNA43(site~sdsb) + Ku(dna,cs,cys~ox)   kdku3
DNA44(site!1~sdsb).Ku(dna!1,cs,cys~ox) -> DNA44(site~sdsb) + Ku(dna,cs,cys~ox)   kdku3
DNA45(site!1~sdsb).Ku(dna!1,cs,cys~ox) -> DNA45(site~sdsb) + Ku(dna,cs,cys~ox)   kdku3
DNA46(site!1~sdsb).Ku(dna!1,cs,cys~ox) -> DNA46(site~sdsb) + Ku(dna,cs,cys~ox)   kdku3
DNA47(site!1~sdsb).Ku(dna!1,cs,cys~ox) -> DNA47(site~sdsb) + Ku(dna,cs,cys~ox)   kdku3
DNA48(site!1~sdsb).Ku(dna!1,cs,cys~ox) -> DNA48(site~sdsb) + Ku(dna,cs,cys~ox)   kdku3
DNA49(site!1~sdsb).Ku(dna!1,cs,cys~ox) -> DNA49(site~sdsb) + Ku(dna,cs,cys~ox)   kdku3
DNA50(site!1~sdsb).Ku(dna!1,cs,cys~ox) -> DNA50(site~sdsb) + Ku(dna,cs,cys~ox)   kdku3
# complex
DNA1(site!1~cdsb).Ku(dna!1,cs,cys~ox) -> DNA1(site~cdsb) + Ku(dna,cs,cys~ox)   kdku4
DNA2(site!1~cdsb).Ku(dna!1,cs,cys~ox) -> DNA2(site~cdsb) + Ku(dna,cs,cys~ox)   kdku4
DNA3(site!1~cdsb).Ku(dna!1,cs,cys~ox) -> DNA3(site~cdsb) + Ku(dna,cs,cys~ox)   kdku4
DNA4(site!1~cdsb).Ku(dna!1,cs,cys~ox) -> DNA4(site~cdsb) + Ku(dna,cs,cys~ox)   kdku4
DNA5(site!1~cdsb).Ku(dna!1,cs,cys~ox) -> DNA5(site~cdsb) + Ku(dna,cs,cys~ox)   kdku4
DNA6(site!1~cdsb).Ku(dna!1,cs,cys~ox) -> DNA6(site~cdsb) + Ku(dna,cs,cys~ox)   kdku4
DNA7(site!1~cdsb).Ku(dna!1,cs,cys~ox) -> DNA7(site~cdsb) + Ku(dna,cs,cys~ox)   kdku4
DNA8(site!1~cdsb).Ku(dna!1,cs,cys~ox) -> DNA8(site~cdsb) + Ku(dna,cs,cys~ox)   kdku4
DNA9(site!1~cdsb).Ku(dna!1,cs,cys~ox) -> DNA9(site~cdsb) + Ku(dna,cs,cys~ox)   kdku4
DNA10(site!1~cdsb).Ku(dna!1,cs,cys~ox) -> DNA10(site~cdsb) + Ku(dna,cs,cys~ox)   kdku4
DNA11(site!1~cdsb).Ku(dna!1,cs,cys~ox) -> DNA11(site~cdsb) + Ku(dna,cs,cys~ox)   kdku4
DNA12(site!1~cdsb).Ku(dna!1,cs,cys~ox) -> DNA12(site~cdsb) + Ku(dna,cs,cys~ox)   kdku4
DNA13(site!1~cdsb).Ku(dna!1,cs,cys~ox) -> DNA13(site~cdsb) + Ku(dna,cs,cys~ox)   kdku4
DNA14(site!1~cdsb).Ku(dna!1,cs,cys~ox) -> DNA14(site~cdsb) + Ku(dna,cs,cys~ox)   kdku4
DNA15(site!1~cdsb).Ku(dna!1,cs,cys~ox) -> DNA15(site~cdsb) + Ku(dna,cs,cys~ox)   kdku4
DNA16(site!1~cdsb).Ku(dna!1,cs,cys~ox) -> DNA16(site~cdsb) + Ku(dna,cs,cys~ox)   kdku4
DNA17(site!1~cdsb).Ku(dna!1,cs,cys~ox) -> DNA17(site~cdsb) + Ku(dna,cs,cys~ox)   kdku4
DNA18(site!1~cdsb).Ku(dna!1,cs,cys~ox) -> DNA18(site~cdsb) + Ku(dna,cs,cys~ox)   kdku4
DNA19(site!1~cdsb).Ku(dna!1,cs,cys~ox) -> DNA19(site~cdsb) + Ku(dna,cs,cys~ox)   kdku4
DNA20(site!1~cdsb).Ku(dna!1,cs,cys~ox) -> DNA20(site~cdsb) + Ku(dna,cs,cys~ox)   kdku4
DNA21(site!1~cdsb).Ku(dna!1,cs,cys~ox) -> DNA21(site~cdsb) + Ku(dna,cs,cys~ox)   kdku4
DNA22(site!1~cdsb).Ku(dna!1,cs,cys~ox) -> DNA22(site~cdsb) + Ku(dna,cs,cys~ox)   kdku4
DNA23(site!1~cdsb).Ku(dna!1,cs,cys~ox) -> DNA23(site~cdsb) + Ku(dna,cs,cys~ox)   kdku4
DNA24(site!1~cdsb).Ku(dna!1,cs,cys~ox) -> DNA24(site~cdsb) + Ku(dna,cs,cys~ox)   kdku4
DNA25(site!1~cdsb).Ku(dna!1,cs,cys~ox) -> DNA25(site~cdsb) + Ku(dna,cs,cys~ox)   kdku4
DNA26(site!1~cdsb).Ku(dna!1,cs,cys~ox) -> DNA26(site~cdsb) + Ku(dna,cs,cys~ox)   kdku4
DNA27(site!1~cdsb).Ku(dna!1,cs,cys~ox) -> DNA27(site~cdsb) + Ku(dna,cs,cys~ox)   kdku4
DNA28(site!1~cdsb).Ku(dna!1,cs,cys~ox) -> DNA28(site~cdsb) + Ku(dna,cs,cys~ox)   kdku4
DNA29(site!1~cdsb).Ku(dna!1,cs,cys~ox) -> DNA29(site~cdsb) + Ku(dna,cs,cys~ox)   kdku4
DNA30(site!1~cdsb).Ku(dna!1,cs,cys~ox) -> DNA30(site~cdsb) + Ku(dna,cs,cys~ox)   kdku4
DNA31(site!1~cdsb).Ku(dna!1,cs,cys~ox) -> DNA31(site~cdsb) + Ku(dna,cs,cys~ox)   kdku4
DNA32(site!1~cdsb).Ku(dna!1,cs,cys~ox) -> DNA32(site~cdsb) + Ku(dna,cs,cys~ox)   kdku4
DNA33(site!1~cdsb).Ku(dna!1,cs,cys~ox) -> DNA33(site~cdsb) + Ku(dna,cs,cys~ox)   kdku4
DNA34(site!1~cdsb).Ku(dna!1,cs,cys~ox) -> DNA34(site~cdsb) + Ku(dna,cs,cys~ox)   kdku4
DNA35(site!1~cdsb).Ku(dna!1,cs,cys~ox) -> DNA35(site~cdsb) + Ku(dna,cs,cys~ox)   kdku4
DNA36(site!1~cdsb).Ku(dna!1,cs,cys~ox) -> DNA36(site~cdsb) + Ku(dna,cs,cys~ox)   kdku4
DNA37(site!1~cdsb).Ku(dna!1,cs,cys~ox) -> DNA37(site~cdsb) + Ku(dna,cs,cys~ox)   kdku4
DNA38(site!1~cdsb).Ku(dna!1,cs,cys~ox) -> DNA38(site~cdsb) + Ku(dna,cs,cys~ox)   kdku4
DNA39(site!1~cdsb).Ku(dna!1,cs,cys~ox) -> DNA39(site~cdsb) + Ku(dna,cs,cys~ox)   kdku4
DNA40(site!1~cdsb).Ku(dna!1,cs,cys~ox) -> DNA40(site~cdsb) + Ku(dna,cs,cys~ox)   kdku4
DNA41(site!1~cdsb).Ku(dna!1,cs,cys~ox) -> DNA41(site~cdsb) + Ku(dna,cs,cys~ox)   kdku4
DNA42(site!1~cdsb).Ku(dna!1,cs,cys~ox) -> DNA42(site~cdsb) + Ku(dna,cs,cys~ox)   kdku4
DNA43(site!1~cdsb).Ku(dna!1,cs,cys~ox) -> DNA43(site~cdsb) + Ku(dna,cs,cys~ox)   kdku4
DNA44(site!1~cdsb).Ku(dna!1,cs,cys~ox) -> DNA44(site~cdsb) + Ku(dna,cs,cys~ox)   kdku4
DNA45(site!1~cdsb).Ku(dna!1,cs,cys~ox) -> DNA45(site~cdsb) + Ku(dna,cs,cys~ox)   kdku4
DNA46(site!1~cdsb).Ku(dna!1,cs,cys~ox) -> DNA46(site~cdsb) + Ku(dna,cs,cys~ox)   kdku4
DNA47(site!1~cdsb).Ku(dna!1,cs,cys~ox) -> DNA47(site~cdsb) + Ku(dna,cs,cys~ox)   kdku4
DNA48(site!1~cdsb).Ku(dna!1,cs,cys~ox) -> DNA48(site~cdsb) + Ku(dna,cs,cys~ox)   kdku4
DNA49(site!1~cdsb).Ku(dna!1,cs,cys~ox) -> DNA49(site~cdsb) + Ku(dna,cs,cys~ox)   kdku4
DNA50(site!1~cdsb).Ku(dna!1,cs,cys~ox) -> DNA50(site~cdsb) + Ku(dna,cs,cys~ox)   kdku4

#Senescent Shift Rules

Sen(int~?,State~normal) -> Sen(int~PLUS,State~normal) kplus()
Sen(int~?,State~normal) -> Sen(int~MINUS,State~normal) kminus()
Sen(int~10,State~normal) -> Sen(int~10,State~sen) ksen

Ku(dna,cs,cys~?) -> Sink() kKuDown() * kKustop()
PARP(dna,liIII) -> Sink() kParpDown() * kParpstop()

end reaction rules


# actions
# generate_network({overwrite=>1});
# simulate_ode({t_end=>5460,n_steps=>10,sparse=>1});


simulate_nf({suffix=>nf_run1,t_end=>2400,n_steps=>2400,param=> "-v -gml 1000000000"});
simulate_nf({suffix=>nf_run2,t_end=>2400,n_steps=>2400,param=> "-v -gml 1000000000"});
simulate_nf({suffix=>nf_run3,t_end=>2400,n_steps=>2400,param=> "-v -gml 1000000000"});
simulate_nf({suffix=>nf_run4,t_end=>2400,n_steps=>2400,param=> "-v -gml 1000000000"});
simulate_nf({suffix=>nf_run5,t_end=>2400,n_steps=>2400,param=> "-v -gml 1000000000"});
simulate_nf({suffix=>nf_run6,t_end=>2400,n_steps=>2400,param=> "-v -gml 1000000000"});
simulate_nf({suffix=>nf_run7,t_end=>2400,n_steps=>2400,param=> "-v -gml 1000000000"});
simulate_nf({suffix=>nf_run8,t_end=>2400,n_steps=>2400,param=> "-v -gml 1000000000"});
simulate_nf({suffix=>nf_run9,t_end=>2400,n_steps=>2400,param=> "-v -gml 1000000000"});
simulate_nf({suffix=>nf_run10,t_end=>2400,n_steps=>2400,param=> "-v -gml 1000000000"});
simulate_nf({suffix=>nf_run11,t_end=>2400,n_steps=>2400,param=> "-v -gml 1000000000"});
simulate_nf({suffix=>nf_run12,t_end=>2400,n_steps=>2400,param=> "-v -gml 1000000000"});
simulate_nf({suffix=>nf_run13,t_end=>2400,n_steps=>2400,param=> "-v -gml 1000000000"});
simulate_nf({suffix=>nf_run14,t_end=>2400,n_steps=>2400,param=> "-v -gml 1000000000"});
simulate_nf({suffix=>nf_run15,t_end=>2400,n_steps=>2400,param=> "-v -gml 1000000000"});
simulate_nf({suffix=>nf_run16,t_end=>2400,n_steps=>2400,param=> "-v -gml 1000000000"});
simulate_nf({suffix=>nf_run17,t_end=>2400,n_steps=>2400,param=> "-v -gml 1000000000"});
simulate_nf({suffix=>nf_run18,t_end=>2400,n_steps=>2400,param=> "-v -gml 1000000000"});
simulate_nf({suffix=>nf_run19,t_end=>2400,n_steps=>2400,param=> "-v -gml 1000000000"});
simulate_nf({suffix=>nf_run20,t_end=>2400,n_steps=>2400,param=> "-v -gml 1000000000"});
simulate_nf({suffix=>nf_run21,t_end=>2400,n_steps=>2400,param=> "-v -gml 1000000000"});
simulate_nf({suffix=>nf_run22,t_end=>2400,n_steps=>2400,param=> "-v -gml 1000000000"});
simulate_nf({suffix=>nf_run23,t_end=>2400,n_steps=>2400,param=> "-v -gml 1000000000"});
simulate_nf({suffix=>nf_run24,t_end=>2400,n_steps=>2400,param=> "-v -gml 1000000000"});
simulate_nf({suffix=>nf_run25,t_end=>2400,n_steps=>2400,param=> "-v -gml 1000000000"});
simulate_nf({suffix=>nf_run26,t_end=>2400,n_steps=>2400,param=> "-v -gml 1000000000"});
simulate_nf({suffix=>nf_run27,t_end=>2400,n_steps=>2400,param=> "-v -gml 1000000000"});
simulate_nf({suffix=>nf_run28,t_end=>2400,n_steps=>2400,param=> "-v -gml 1000000000"});
simulate_nf({suffix=>nf_run29,t_end=>2400,n_steps=>2400,param=> "-v -gml 1000000000"});
simulate_nf({suffix=>nf_run30,t_end=>2400,n_steps=>2400,param=> "-v -gml 1000000000"});
simulate_nf({suffix=>nf_run31,t_end=>2400,n_steps=>2400,param=> "-v -gml 1000000000"});
simulate_nf({suffix=>nf_run32,t_end=>2400,n_steps=>2400,param=> "-v -gml 1000000000"});
simulate_nf({suffix=>nf_run33,t_end=>2400,n_steps=>2400,param=> "-v -gml 1000000000"});
simulate_nf({suffix=>nf_run34,t_end=>2400,n_steps=>2400,param=> "-v -gml 1000000000"});
simulate_nf({suffix=>nf_run35,t_end=>2400,n_steps=>2400,param=> "-v -gml 1000000000"});
simulate_nf({suffix=>nf_run36,t_end=>2400,n_steps=>2400,param=> "-v -gml 1000000000"});
simulate_nf({suffix=>nf_run37,t_end=>2400,n_steps=>2400,param=> "-v -gml 1000000000"});
simulate_nf({suffix=>nf_run38,t_end=>2400,n_steps=>2400,param=> "-v -gml 1000000000"});
simulate_nf({suffix=>nf_run39,t_end=>2400,n_steps=>2400,param=> "-v -gml 1000000000"});
simulate_nf({suffix=>nf_run40,t_end=>2400,n_steps=>2400,param=> "-v -gml 1000000000"});
simulate_nf({suffix=>nf_run41,t_end=>2400,n_steps=>2400,param=> "-v -gml 1000000000"});
simulate_nf({suffix=>nf_run42,t_end=>2400,n_steps=>2400,param=> "-v -gml 1000000000"});
simulate_nf({suffix=>nf_run43,t_end=>2400,n_steps=>2400,param=> "-v -gml 1000000000"});
simulate_nf({suffix=>nf_run44,t_end=>2400,n_steps=>2400,param=> "-v -gml 1000000000"});
simulate_nf({suffix=>nf_run45,t_end=>2400,n_steps=>2400,param=> "-v -gml 1000000000"});
simulate_nf({suffix=>nf_run46,t_end=>2400,n_steps=>2400,param=> "-v -gml 1000000000"});
simulate_nf({suffix=>nf_run47,t_end=>2400,n_steps=>2400,param=> "-v -gml 1000000000"});
simulate_nf({suffix=>nf_run48,t_end=>2400,n_steps=>2400,param=> "-v -gml 1000000000"});
simulate_nf({suffix=>nf_run49,t_end=>2400,n_steps=>2400,param=> "-v -gml 1000000000"});
simulate_nf({suffix=>nf_run50,t_end=>2400,n_steps=>2400,param=> "-v -gml 1000000000"});
